# Supplementary material for: The role of ARHGAP9: clinical implication and potential function in acute myeloid leukemia
Source: J Transl Med. 2021 Feb 12;19:65. doi: 10.1186/s12967-021-02733-5 (PMC7881617; doi:10.1186/s12967-021-02733-5)
Supplement: Supplementary file 1 — Additional file 1. Additional tables. [file 12967_2021_2733_MOESM1_ESM.xlsx]

## Sheet: Table S1
Additional file 1: Table S1.the patient ID in the TCGA database.The green font represented the patients in the ARHGAP9 low group . The red font represented the patients in the ARHGAP9 high group.		ARHGAP9 expression
TCGA-AB-2980-03A-01T-0734-13		5.99301
TCGA-AB-2941-03A-01T-0740-13		8.684
TCGA-AB-3007-03A-01T-0736-13		9.50317
TCGA-AB-2991-03A-01T-0735-13		9.82698
TCGA-AB-2999-03B-01T-0748-13		10.0837
TCGA-AB-2982-03B-01T-0748-13		10.1227
TCGA-AB-2823-03A-01T-0736-13		10.3618
TCGA-AB-2998-03A-01T-0735-13		10.3993
TCGA-AB-2840-03A-01T-0734-13		10.483
TCGA-AB-3012-03A-01T-0736-13		10.6212
TCGA-AB-3001-03A-01T-0736-13		10.9076
TCGA-AB-2938-03A-01T-0736-13		10.9213
TCGA-AB-2897-03A-01T-0735-13		11.6348
TCGA-AB-2862-03A-01T-0736-13		11.9967
TCGA-AB-2812-03A-01T-0734-13		12.0836
TCGA-AB-2863-03A-01T-0734-13		12.3032
TCGA-AB-2841-03B-01T-0760-13		12.6949
TCGA-AB-2910-03A-01T-0740-13		13.0107
TCGA-AB-3002-03A-01T-0736-13		13.5463
TCGA-AB-2965-03A-01T-0734-13		15.391
TCGA-AB-2984-03A-01T-0734-13		16.3003
TCGA-AB-2861-03A-01T-0736-13		16.6412
TCGA-AB-2849-03A-01T-0734-13		17.0314
TCGA-AB-2819-03A-01T-0734-13		17.1496
TCGA-AB-2994-03A-01T-0735-13		17.7609
TCGA-AB-2883-03A-01T-0734-13		17.9614
TCGA-AB-2950-03A-01T-0735-13		18.846
TCGA-AB-2815-03A-01T-0734-13		19.0913
TCGA-AB-2918-03A-01T-0740-13		19.1393
TCGA-AB-2846-03A-01T-0736-13		19.8492
TCGA-AB-2825-03A-01T-0736-13		20.2079
TCGA-AB-2814-03A-01T-0734-13		20.2499
TCGA-AB-2970-03A-01T-0734-13		20.5341
TCGA-AB-2914-03A-01T-0734-13		20.5446
TCGA-AB-2805-03A-01T-0734-13		20.6974
TCGA-AB-2925-03A-01T-0735-13		20.7257
TCGA-AB-2830-03A-01T-0736-13		21.172
TCGA-AB-2857-03A-01T-0736-13		21.2909
TCGA-AB-2889-03A-01T-0735-13		21.4219
TCGA-AB-2893-03A-01T-0734-13		21.4695
TCGA-AB-3009-03A-01T-0736-13		22.4956
TCGA-AB-2919-03A-01T-0740-13		23.074
TCGA-AB-2913-03A-01T-0734-13		23.2532
TCGA-AB-2842-03A-01T-0734-13		23.3455
TCGA-AB-2856-03A-01T-0736-13		23.5717
TCGA-AB-2881-03A-01T-0735-13		23.8193
TCGA-AB-2826-03A-01T-0734-13		24.2281
TCGA-AB-2847-03A-01T-0736-13		24.8096
TCGA-AB-2844-03A-01T-0736-13		24.8601
TCGA-AB-2990-03B-01T-0748-13		24.9766
TCGA-AB-2892-03A-01T-0734-13		25.0694
TCGA-AB-2810-03A-01T-0736-13		25.2359
TCGA-AB-2956-03A-01T-0740-13		25.3537
TCGA-AB-2853-03A-01T-0734-13		25.471
TCGA-AB-2912-03A-01T-0734-13		25.5517
TCGA-AB-3011-03A-01T-0736-13		25.5725
TCGA-AB-2878-03A-01T-0734-13		25.5911
TCGA-AB-2901-03A-01T-0735-13		25.6113
TCGA-AB-2917-03A-01T-0734-13		25.839
TCGA-AB-2858-03A-01T-0736-13		26.0957
TCGA-AB-2872-03A-01T-0735-13		26.1795
TCGA-AB-2899-03A-01T-0736-13		26.3192
TCGA-AB-2877-03A-01T-0735-13		26.3623
TCGA-AB-2834-03A-01T-0734-13		26.4539
TCGA-AB-2869-03A-01T-0735-13		26.4911
TCGA-AB-2873-03A-01T-0735-13		26.5081
TCGA-AB-2986-03A-01T-0734-13		26.8602
TCGA-AB-2828-03A-01T-0734-13		27.3174
TCGA-AB-2874-03A-01T-0735-13		27.3271
TCGA-AB-2963-03A-01T-0734-13		27.3664
TCGA-AB-2933-03A-01T-0734-13		27.5345
TCGA-AB-2867-03A-01T-0734-13		28.0957
TCGA-AB-2959-03A-01T-0734-13		28.1467
TCGA-AB-2987-03A-01T-0734-13		28.5648
TCGA-AB-2894-03A-01T-0734-13		29.1671
TCGA-AB-2839-03A-01T-0734-13		29.1728
TCGA-AB-2955-03A-01T-0734-13		29.4386
TCGA-AB-2973-03A-01T-0734-13		29.5983
TCGA-AB-2876-03A-01T-0734-13		29.6284
TCGA-AB-2929-03A-01T-0735-13		29.6899
TCGA-AB-2949-03B-01T-0748-13		29.7125
TCGA-AB-2911-03A-01T-0734-13		29.7652
TCGA-AB-2895-03A-01T-0735-13		29.8095
TCGA-AB-3008-03A-01T-0736-13		29.869
TCGA-AB-2900-03A-01T-0735-13		29.9279
TCGA-AB-2920-03B-01T-0760-13		30.5338
TCGA-AB-2882-03A-01T-0740-13		30.7273
TCGA-AB-2928-03A-01T-0740-13		30.9354
TCGA-AB-2884-03A-01T-0735-13		31.3433
TCGA-AB-2935-03A-01T-0740-13		31.4242
TCGA-AB-2898-03A-01T-0735-13		31.504
TCGA-AB-2931-03A-01T-0740-13		31.5043
TCGA-AB-2859-03A-01T-0736-13		31.5939
TCGA-AB-2996-03A-01T-0735-13		31.7279
TCGA-AB-2981-03B-01T-0748-13		31.753
TCGA-AB-2943-03A-01T-0740-13		31.9434
TCGA-AB-2995-03A-01T-0735-13		32.0729
TCGA-AB-2944-03A-01T-0740-13		32.4723
TCGA-AB-2939-03A-01T-0740-13		32.7484
TCGA-AB-2865-03A-01T-0736-13		33.0311
TCGA-AB-2979-03B-01T-0760-13		33.1059
TCGA-AB-2896-03B-01T-0751-13		33.7925
TCGA-AB-2992-03A-01T-0735-13		34.375
TCGA-AB-2921-03A-01T-0740-13		34.5649
TCGA-AB-2927-03A-01T-0740-13		34.8305
TCGA-AB-2952-03B-01T-0760-13		34.9551
TCGA-AB-2930-03A-01T-0740-13		35.8613
TCGA-AB-2870-03A-01T-0735-13		35.9244
TCGA-AB-2811-03B-01T-0760-13		35.9819
TCGA-AB-2936-03A-01T-0740-13		36.3448
TCGA-AB-2924-03A-01T-0740-13		36.4351
TCGA-AB-2932-03A-01T-0740-13		36.8729
TCGA-AB-2983-03A-01T-0734-13		36.909
TCGA-AB-2977-03B-01T-0760-13		37.1153
TCGA-AB-2866-03A-01T-0736-13		37.2958
TCGA-AB-2808-03A-01T-0734-13		37.5864
TCGA-AB-2976-03A-01T-0734-13		37.601
TCGA-AB-2818-03A-01T-0734-13		37.6086
TCGA-AB-2851-03A-01T-0736-13		37.9114
TCGA-AB-2835-03A-01T-0736-13		37.9367
TCGA-AB-2871-03A-01T-0735-13		38.1277
TCGA-AB-2916-03A-01T-0734-13		38.2967
TCGA-AB-2948-03A-01T-0740-13		38.4351
TCGA-AB-2934-03A-01T-0740-13		38.6608
TCGA-AB-2946-03A-01T-0740-13		39.0327
TCGA-AB-2885-03A-01T-0735-13		39.3329
TCGA-AB-2915-03A-01T-0740-13		39.9092
TCGA-AB-2845-03B-01T-0748-13		40.1574
TCGA-AB-2891-03A-01T-0735-13		40.4358
TCGA-AB-2966-03A-01T-0734-13		40.4448
TCGA-AB-2821-03A-01T-0735-13		41.1237
TCGA-AB-2806-03A-01T-0734-13		41.3113
TCGA-AB-2813-03A-01T-0736-13		41.8609
TCGA-AB-2937-03A-01T-0734-13		43.1731
TCGA-AB-2971-03A-01T-0734-13		43.6931
TCGA-AB-2843-03A-01T-0736-13		43.8578
TCGA-AB-2890-03A-01T-0735-13		44.9602
TCGA-AB-2940-03A-01T-0736-13		45.398
TCGA-AB-2942-03A-01T-0734-13		45.7736
TCGA-AB-2817-03A-01T-0736-13		46.3266
TCGA-AB-2886-03A-01T-0735-13		48.6342
TCGA-AB-2975-03A-01T-0734-13		49.4138
TCGA-AB-2988-03B-01T-0748-13		49.9083
TCGA-AB-2880-03A-01T-0735-13		50.3142
TCGA-AB-2822-03A-01T-0734-13		50.5907
TCGA-AB-2888-03B-01T-0748-13		53.5382
TCGA-AB-3000-03A-01T-0736-13		58.9688
TCGA-AB-2820-03A-01T-0735-13		60.6921
TCGA-AB-2836-03A-01T-0736-13		61.0581
TCGA-AB-2875-03A-01T-0735-13		61.3059
TCGA-AB-2908-03A-01T-0740-13		73.3459

## Sheet: Table S2
Additional file 1: Table S2. Correlations between ARHGAP9 expression and gene mutations in AML from TCGA cohort
Gene mutation
Cohesion	STAG2	1	1	1
	RAD21	1	3	0.367
	SMC3	5	2	0.442
	SMC1A	3	3	1
Epigenetic modification	TET2	3	9	0.067
	SETD2	0	1	0.497
	DNMT3A	16	21	0.321
	IDH1	7	7	0.977
	IDH2	7	9	0.578
	ASXL1	0	2	0.245
	EZH2	0	2	0.245
	KDM6A	3	1	0.62
Transcription	CEBPA	4	10	0.087
	RUNX1	7	1	0.068
	BCOR	1	0	1
	BCORL1	1	0	1
	PHF6	3	1	0.62
	GATA2	1	1	1
	ETV6	1	1	1
	NPM1	20	19	0.886
	TP53	4	7	0.336
	WT1	8	2	0.05
	Total	48	42	0.317
Signal transduction	JAK2	0	1	0.497
	NOTCH2	0	1	0.497
	KRAS	4	3	1
	NRAS	3	4	0.719
	CBL	1	0	1
	KIT	3	4	0.719
	PTPN11	3	3	1
	CSF3R	0	1	0.497
	EGFR	2	0	0.497
	SH2B3	0	1	0.497
	Total	16	18	0.665

## Sheet: Sheet3
Additional file 1: Table S3. The significantly different genes between the ARHGAP9 low group and ARHGAP9 high group
genesymbol	log1.2FC	AveExpr	t	P.Value	adj.P.Val	B
RASL12	-22.5891	0.466766	-3.24855	0.00143268	0.0251641	-2.02822
ASTN1	-18.7817	0.0421701	-3.22806	0.00153208	0.0263228	-2.09023
ANXA8	-18.6966	0.790218	-2.92361	0.00399878	0.049091	-2.97071
RNU6-1270P	-17.3665	0.217503	-3.15952	0.00191304	0.0305877	-2.29513
SNORD114-3	-15.8777	0.948184	-2.92443	0.00398891	0.0490533	-2.96846
RF02252	-15.8284	0.095943	-3.48832	0.00063875	0.0148548	-1.27772
MRGPRF-AS1	-15.791	0.30386	-3.67705	0.000328466	0.00979756	-0.65523
GABRE	-15.7738	4.75828	-3.42538	0.00079285	0.0171438	-1.47916
SLC51B	-15.617	0.0918721	-3.18861	0.0017417	0.0287332	-2.20862
SNORD114-2	-15.5962	0.306969	-3.02975	0.00288484	0.0401558	-2.67247
GLUD1P8	-15.3403	3.23488	-3.67678	0.000328779	0.00979756	-0.656126
CLDN10-AS1	-14.9077	0.905717	-3.2327	0.00150899	0.026097	-2.0762
MEG8	-14.8749	0.440824	-3.07808	0.00247928	0.0364693	-2.53356
MT1IP	-14.8705	0.014158	-3.31377	0.0011549	0.0219046	-1.82865
SNORD114-4	-14.6926	0.458271	-3.09796	0.00232827	0.0349666	-2.47585
RNU6-211P	-14.6637	0.0317068	-3.28315	0.00127837	0.0234087	-1.92277
SNORD113-3	-14.4774	1.04432	-3.04496	0.00275103	0.0388891	-2.62896
OGDHL	-14.0743	0.356511	-3.31828	0.00113767	0.0217273	-1.81471
PGBD5	-13.6949	0.18666	-4.11871	6.28451e-05	0.00352016	0.906547
BX547991.1	-13.5056	0.416108	-3.76145	0.000241966	0.00816185	-0.367977
NF1P12	-13.4484	0.00518501	-3.1789	0.00179723	0.0293592	-2.23757
TWIST1	-13.4421	0.455895	-2.98959	0.00326748	0.0431037	-2.78642
SNORD114-10	-13.3043	0.432811	-3.24272	0.0014603	0.0254847	-2.04588
FAM19A5	-13.2725	0.54819	-3.07441	0.00250817	0.036668	-2.54419
MEG3	-13.2512	11.9215	-3.05056	0.0027033	0.0384411	-2.61291
HRASLS5	-13.0298	0.571113	-4.08963	7.03613e-05	0.00373784	0.799328
RNU6-642P	-12.9373	0.0691455	-3.09558	0.00234595	0.0351554	-2.4828
AP000755.1	-12.4418	0.368682	-3.36442	0.000974754	0.0195365	-1.67126
MIR100HG	-12.3445	0.887218	-3.07874	0.00247411	0.0364321	-2.53164
BLID	-12.2709	0.300376	-3.24538	0.00144766	0.0253464	-2.03784
CHRNA6	-12.1707	0.721659	-2.94738	0.00371958	0.0469565	-2.90474
NDUFS5P5	-12.0722	0.775645	-3.01154	0.00305295	0.0415298	-2.72432
SIX3-AS1	-11.9721	0.305259	-3.53375	0.000545541	0.0135811	-1.13043
TNFAIP8L3	-11.8851	0.347719	-3.34901	0.00102659	0.0202298	-1.71938
BRINP2	-11.8399	0.237671	-2.92327	0.00400296	0.0491016	-2.97166
RF02250	-11.825	0.732469	-3.51147	0.000589518	0.0142386	-1.20286
IGDCC4	-11.7777	0.29549	-3.00368	0.00312827	0.0420539	-2.74661
ASS1	-11.5978	1.60943	-3.74559	0.000256374	0.00847156	-0.42239
TBX20	-11.5526	0.0620251	-2.95601	0.00362274	0.0461782	-2.88068
GFRA3	-11.2412	0.214763	-4.06519	7.7335e-05	0.00392132	0.709689
RF02247	-11.0801	1.86505	-3.54499	0.000524533	0.013274	-1.09373
RF02246	-10.6013	4.21727	-3.28226	0.00128213	0.02344	-1.92548
F3	-10.5329	2.17767	-4.42567	1.84371e-05	0.00156109	2.07454
IRX5	-10.39	1.26137	-3.30393	0.00119328	0.0223861	-1.85895
PTPRG	-10.3339	0.364501	-4.55032	1.10136e-05	0.00115626	2.56727
LINC01929	-10.2398	0.0155053	-3.89705	0.000146553	0.00593661	0.10472
LINC01490	-10.2363	0.0994397	-3.58119	0.000461944	0.0122057	-0.974874
UGT3A2	-10.0786	5.34785	-3.45212	0.000723564	0.0160744	-1.39398
SLC28A3	-10.0612	2.55532	-3.48891	0.000637467	0.0148438	-1.27585
KRT17	-9.60903	1.47787	-3.68343	0.000321014	0.00970628	-0.633687
AP002991.1	-9.5705	0.0141168	-3.00135	0.00315087	0.0422341	-2.7532
CHAT	-9.54495	0.0211523	-3.03022	0.00288068	0.0401249	-2.67115
LINC01019	-9.40959	0.0272628	-2.99036	0.00325978	0.0430866	-2.78426
MIR193BHG	-9.23991	0.19176	-3.08031	0.00246195	0.0363599	-2.52712
RNA5SP513	-9.20848	0.0676306	-3.25303	0.00141178	0.0249156	-2.01463
TFF2	-9.14996	0.0333824	-3.00953	0.00307205	0.0416474	-2.73002
CACNA1C-AS4	-9.14854	0.185674	-3.01354	0.00303407	0.0414024	-2.71864
NDST3	-9.09267	0.943084	-3.16733	0.00186556	0.0300391	-2.27196
IRX3	-9.03673	4.48169	-4.45615	1.62691e-05	0.00145806	2.19407
MS4A3	-8.84463	53.9356	-4.78777	4.01927e-06	0.000570953	3.53416
CTSLP6	-8.76363	0.00927172	-3.11661	0.00219442	0.0335506	-2.42143
FBLN1	-8.76323	0.726043	-3.03623	0.00282717	0.0395495	-2.65397
PURG	-8.74092	0.22815	-3.5213	0.000569725	0.0138761	-1.17096
GLUD1P2	-8.73316	2.29068	-4.07769	7.36912e-05	0.00382452	0.755462
FGF13	-8.68348	0.182984	-3.23125	0.00151616	0.0261722	-2.08058
LINC01645	-8.67962	2.75971	-3.3277	0.00110248	0.0212095	-1.78556
TRGV10	-8.57127	5.74561	-3.46366	0.000695445	0.0156541	-1.35704
ELANE	-8.5482	320.659	-4.17755	4.99181e-05	0.00302677	1.12532
IL17RE	-8.5165	7.67921	-3.42097	0.000804865	0.0173153	-1.49317
COL27A1	-8.47851	0.334823	-3.40218	0.000857973	0.0180148	-1.55263
KCNJ11	-8.27477	0.292034	-3.59791	0.00043547	0.0118028	-0.919622
CACNA1C-IT3	-8.17146	0.16944	-3.16782	0.00186261	0.0300092	-2.27051
CTSG	-8.15965	211.546	-3.74317	0.00025864	0.00850894	-0.430669
MT1L	-8.10801	0.458997	-3.43329	0.000771729	0.0168095	-1.45402
RF02249	-8.0825	0.168064	-3.00471	0.00311828	0.0419474	-2.74369
LINC02045	-8.07551	0.00811299	-3.05755	0.00264468	0.0378641	-2.59281
SPATA18	-8.03237	0.312176	-3.61659	0.000407592	0.0113232	-0.857649
AFF2	-8.02957	2.84966	-3.54734	0.000520235	0.0132127	-1.08604
CPA3	-7.98995	105.462	-4.79994	3.8134e-06	0.000550725	3.58469
EBF3	-7.97193	0.919923	-3.30013	0.00120843	0.0225551	-1.87065
OOSP1P2	-7.88024	0.0483682	-3.19477	0.00170729	0.0283778	-2.19021
ERICH2	-7.77292	0.0624607	-3.27454	0.00131526	0.0237605	-1.94911
FAM198A	-7.68461	0.350088	-3.22734	0.00153568	0.0263683	-2.0924
DUSP8P3	-7.6825	0.937739	-3.71223	0.000289358	0.00915251	-0.536171
IGFBP2	-7.67573	10.4056	-4.40937	1.97076e-05	0.00163097	2.01089
HES3	-7.63897	0.0731169	-4.30187	3.04569e-05	0.00218012	1.5956
CISTR	-7.61205	0.0296195	-3.9302	0.0001294	0.0054461	0.222335
MRGPRF	-7.5844	0.11743	-3.50894	0.000594736	0.0142926	-1.21108
NKX3-1	-7.53042	0.499508	-3.50183	0.000609576	0.0144249	-1.23409
ZNF444P1	-7.5197	0.31689	-3.08547	0.00242214	0.0359699	-2.51216
ASS1P4	-7.51008	0.00640212	-3.14237	0.00202123	0.0318072	-2.34579
RNA5SP312	-7.43028	0.353768	-3.88838	0.000151387	0.00606457	0.0740782
GPR153	-7.41583	2.84874	-4.54405	1.13055e-05	0.00117793	2.54223
ADCY1	-7.40554	0.177274	-3.1039	0.00228484	0.0345024	-2.45855
TDRD9	-7.32024	3.16633	-3.70004	0.000302377	0.00938743	-0.57752
ZBTB7C	-7.24498	0.092176	-3.46295	0.000697128	0.0156639	-1.35929
MEIS3P1	-7.19559	0.23568	-3.5467	0.000521394	0.0132249	-1.08812
CCDC75P1	-7.18531	0.174135	-4.54669	1.11817e-05	0.00116724	2.55277
CLTCL1	-7.18277	5.74979	-4.73443	5.05579e-06	0.000678005	3.31378
RD3L	-7.16331	0.317792	-3.85186	0.000173455	0.00658417	-0.0543507
GYG2	-7.15767	0.964239	-4.01217	9.48041e-05	0.00444641	0.516677
AP001485.1	-7.04414	0.553948	-3.87761	0.0001576	0.00621446	0.0361073
PPARG	-7.01767	1.6916	-3.81702	0.000197328	0.00717472	-0.175931
LINC02385	-6.93606	0.12392	-2.98543	0.00330978	0.0434264	-2.79817
YWHABP1	-6.91554	0.262202	-2.98043	0.0033611	0.0438886	-2.81223
ACSM1	-6.89509	6.83172	-4.57919	9.76116e-06	0.00105907	2.68287
NDFIP2	-6.88614	1.19507	-4.18766	4.79704e-05	0.00293125	1.16316
HMGB3P2	-6.7801	0.0476711	-3.76	0.000243258	0.00819037	-0.372986
DHCR24-DT	-6.73236	0.0534033	-4.17357	5.07056e-05	0.00303693	1.11045
PDZRN3	-6.7047	0.0875678	-4.3001	3.06742e-05	0.00218945	1.58883
SLPI	-6.65792	8.67611	-2.91581	0.00409451	0.0498293	-2.99226
SSTR2	-6.65397	0.376892	-3.55119	0.000513274	0.0130731	-1.07344
NUDT10	-6.60448	1.24304	-2.96564	0.00351738	0.0452856	-2.85374
PRRT4	-6.5791	5.82624	-3.76506	0.000238805	0.00808985	-0.3556
TRIM36-IT1	-6.5713	0.0350179	-3.32884	0.0010983	0.0211587	-1.78204
DOC2B	-6.56504	1.2145	-3.01573	0.00301346	0.0412039	-2.7124
CILP2	-6.50698	0.88605	-4.09789	6.81441e-05	0.00368587	0.829709
TEKT2	-6.44592	1.42726	-3.39106	0.000890931	0.0184622	-1.58769
LINC01513	-6.42126	0.288409	-4.29061	3.18637e-05	0.00223439	1.55257
KIF26B-AS1	-6.40361	1.06285	-3.65276	0.000358335	0.0103894	-0.736901
SLAMF9	-6.40182	0.418494	-3.1235	0.00214681	0.0330796	-2.40125
TARM1	-6.38398	0.837445	-3.36745	0.000964869	0.0194232	-1.66179
ACTN2	-6.38181	0.0344816	-3.59496	0.000440027	0.0118706	-0.92937
CRNDE	-6.33428	7.58084	-5.13202	8.78384e-07	0.000196804	4.99898
GYG2-AS1	-6.33311	0.074461	-3.06456	0.00258706	0.0373577	-2.57261
ALG1L5P	-6.29847	0.0941618	-4.16956	5.15113e-05	0.00305613	1.09546
RNASE3	-6.27999	91.1505	-3.98853	0.000103751	0.00471041	0.431294
DNAJC19P8	-6.27727	0.681462	-3.61189	0.000414442	0.0114788	-0.873264
PMP22	-6.19833	1.72039	-2.97198	0.00344963	0.0447267	-2.83598
RNU6-419P	-6.14683	0.588314	-3.50287	0.000607395	0.0144197	-1.23075
MTUS2-AS1	-6.13888	0.16486	-3.70433	0.000297736	0.0093029	-0.56299
LINC00337	-6.1265	0.120272	-4.90456	2.41785e-06	0.000413942	4.02293
LOXL4	-6.11711	2.63705	-3.80585	0.000205624	0.00733077	-0.214737
CST7	-6.1041	169.127	-3.62537	0.000395073	0.0111042	-0.828416
HGF	-6.10071	25.2464	-3.27962	0.00129339	0.0235273	-1.93358
PRSS12	-6.0962	0.603761	-3.83091	0.000187457	0.00694361	-0.127561
LINC00160	-6.09096	0.0176477	-2.94729	0.00372068	0.0469596	-2.90501
RNU2-64P	-6.08511	0.366104	-3.31748	0.0011407	0.0217693	-1.81717
DTNA	-6.0565	0.681051	-3.09595	0.00234319	0.0351332	-2.48172
TRIM36	-6.03613	0.396262	-3.63015	0.000388422	0.0110014	-0.812502
AP000860.1	-6.0267	0.274194	-3.10731	0.00226027	0.0342627	-2.44861
CLDN24	-6.01044	0.0890555	-3.45456	0.000717514	0.0159916	-1.38616
RN7SL634P	-5.9762	0.29568	-3.2775	0.00130247	0.0236296	-1.94006
MMP2	-5.95162	12.2376	-3.92136	0.000133774	0.00558153	0.190915
PTPRU	-5.94271	0.278612	-3.3545	0.00100783	0.0199862	-1.70225
AJ011931.1	-5.92221	0.347775	-3.46384	0.000695008	0.0156541	-1.35645
ANKRD18B	-5.8874	2.26382	-3.12158	0.00215995	0.0331897	-2.40687
LINC02503	-5.87874	0.0135246	-3.24087	0.00146921	0.0256017	-2.0515
ATP12A	-5.85572	0.0641598	-3.72133	0.000279984	0.00893565	-0.505221
AIMP1P1	-5.82483	0.126489	-2.99516	0.00321177	0.0426973	-2.7707
LINC02333	-5.81034	0.0148326	-3.25201	0.00141651	0.0249596	-2.01773
RSL24D1P4	-5.79938	0.0174777	-2.99719	0.00319171	0.0426157	-2.76497
ITGB6	-5.79306	0.14884	-4.11983	6.25729e-05	0.00351205	0.910668
RNU6-1299P	-5.78874	0.259396	-3.45872	0.00070735	0.0158162	-1.37286
AFF2-IT1	-5.7459	1.01952	-3.51097	0.000590558	0.0142421	-1.2045
RNU6-591P	-5.7162	0.209771	-3.51882	0.000574657	0.0139715	-1.17901
PCBP3	-5.71123	1.96385	-3.52377	0.00056484	0.0138383	-1.16291
AP005264.1	-5.71005	0.0203313	-3.05657	0.00265285	0.0379275	-2.59564
PNCK	-5.67952	0.0493801	-3.63541	0.000381217	0.0108868	-0.794951
AGAP13P	-5.67943	5.99657	-3.87188	0.000161005	0.00629368	0.0159326
MAGOH3P	-5.67804	1.6875	-5.45989	1.93997e-07	7.32364e-05	6.45958
SOX13	-5.66796	0.744563	-3.68465	0.000319609	0.00967907	-0.62957
AP000790.1	-5.66561	0.345204	-4.38414	2.18421e-05	0.00173719	1.91271
WWC2-AS1	-5.66341	0.139464	-3.62564	0.000394698	0.011102	-0.827527
AP000864.1	-5.64759	0.197246	-3.67838	0.000326894	0.00978501	-0.650727
SMYD1	-5.63248	0.00701988	-3.97499	0.000109233	0.00489097	0.382559
BEND6	-5.62405	1.0596	-3.78342	0.000223287	0.00773047	-0.292354
LPO	-5.61705	11.1218	-4.02191	9.13346e-05	0.00436427	0.551992
COLGALT2	-5.6075	0.623646	-3.34853	0.00102822	0.0202545	-1.72085
ZNF90P2	-5.60144	0.0290774	-3.28954	0.00125164	0.023057	-1.90319
KLHL38	-5.58213	0.00667657	-2.94982	0.00369196	0.046747	-2.89794
RPL31P13	-5.56941	0.0269855	-3.03434	0.00284384	0.0397361	-2.65936
MRPL9P1	-5.56326	0.0177243	-3.43087	0.000778141	0.0169053	-1.46173
OR8R1P	-5.55806	1.53992	-2.94518	0.00374468	0.0471545	-2.91087
LGR4	-5.55088	0.769554	-3.61378	0.000411677	0.0114137	-0.866993
GPR88	-5.54798	0.617699	-3.48233	0.000652121	0.0150214	-1.29705
LGALS12	-5.53963	8.47022	-3.64042	0.000374461	0.0107216	-0.778184
MIR6745	-5.53057	0.133259	-3.31614	0.0011458	0.0217994	-1.82131
STXBP1	-5.50694	1.38311	-4.3388	2.62486e-05	0.00198184	1.73737
MIR6131	-5.50651	0.380963	-3.59196	0.000444727	0.0119396	-0.939318
CEBPE	-5.50276	5.63025	-3.09139	0.00237725	0.035451	-2.49497
WWC2-AS2	-5.49933	0.0452299	-4.36317	2.3784e-05	0.00184375	1.83143
PCNAP4	-5.48612	0.062518	-4.24289	3.85498e-05	0.00252946	1.37116
GCGR	-5.47765	0.118152	-3.05915	0.0026314	0.0377597	-2.5882
SEMA3G	-5.47136	0.380348	-3.55018	0.000515097	0.0131074	-1.07676
AJ239328.1	-5.44577	0.657353	-3.36346	0.00097791	0.0195784	-1.67426
MT1E	-5.44349	1.43562	-3.02682	0.00291131	0.0403172	-2.68083
STARP1	-5.42731	0.0145779	-2.94596	0.00373577	0.0470853	-2.9087
LINC01664	-5.40457	0.411073	-3.85149	0.000173692	0.00658417	-0.0556366
LINC00051	-5.39585	0.224934	-3.57064	0.000479417	0.0124599	-1.00962
GGT6	-5.38762	0.0543503	-3.214	0.00160394	0.0271789	-2.13257
ACSM3	-5.38579	12.7186	-4.49818	1.36786e-05	0.00133202	2.3599
PLA2G16	-5.38451	1.86613	-3.22834	0.00153065	0.0263146	-2.08937
MMP14	-5.31475	4.8498	-3.35255	0.00101446	0.0200755	-1.70834
SNRPEP7	-5.28926	0.0452064	-3.01826	0.00298991	0.0409318	-2.70522
PDCL3P6	-5.25567	0.310114	-4.57189	1.00642e-05	0.0010813	2.65359
AP003071.4	-5.25353	0.015378	-3.02769	0.00290346	0.0402692	-2.67836
PTGFRN	-5.24639	1.26082	-4.30482	3.00979e-05	0.00216464	1.6069
MRAS	-5.22465	0.962709	-3.55923	0.000499013	0.0127748	-1.04709
CARMN	-5.22248	0.0570213	-4.10096	6.73374e-05	0.00365502	0.841011
BMS1P2	-5.21791	1.19629	-3.17295	0.00183205	0.029679	-2.25526
BMS1P1	-5.21643	7.71158	-4.29223	3.16577e-05	0.00222845	1.55875
MTCL1	-5.21209	0.791927	-3.8687	0.000162927	0.00633583	0.00473139
RPS24P1	-5.19766	0.047321	-3.31175	0.00116267	0.0219762	-1.83486
PLPPR3	-5.19442	26.7804	-5.24548	5.24315e-07	0.000136314	5.49742
NTNG2	-5.17795	17.1666	-3.14012	0.00203585	0.0319778	-2.35242
MISP	-5.17185	0.0558379	-3.78532	0.000221735	0.00769122	-0.285786
MPO	-5.16376	2025.2	-4.08325	7.21225e-05	0.00376941	0.775873
LIN7A	-5.15455	3.37926	-3.22016	0.00157206	0.026859	-2.11403
RNA5SP311	-5.14003	10.4376	-3.83836	0.000182363	0.00680521	-0.101582
HORMAD2	-5.13616	0.0268666	-3.40546	0.000848472	0.0178903	-1.54227
LRP4-AS1	-5.13597	0.098459	-2.92658	0.0039629	0.048827	-2.9625
TBX1	-5.11739	1.26154	-3.83232	0.000186485	0.00691223	-0.122656
CERCAM	-5.10007	7.06267	-3.92416	0.000132372	0.00553975	0.200869
SSMEM1	-5.08489	0.018067	-3.08353	0.00243704	0.0361082	-2.51779
TREH	-5.07372	0.0292375	-3.13359	0.00207881	0.0324766	-2.37164
MYOM3	-5.06665	0.0142727	-3.04378	0.00276125	0.0389446	-2.63236
MTUS2	-5.06533	0.518912	-2.93282	0.00388848	0.0483249	-2.94523
LINC01556	-5.0549	0.0902039	-3.41502	0.000821325	0.0175127	-1.51201
AP000943.1	-5.04844	0.736034	-3.88055	0.000155882	0.00616253	0.046455
HS3ST6	-5.03978	0.0257219	-3.78158	0.000224793	0.00776796	-0.298682
AZU1	-5.02638	302.576	-3.94588	0.000121965	0.00524444	0.278271
PCDHAC2	-5.02016	0.00557907	-3.01201	0.0030485	0.0415182	-2.72298
LINC00511	-4.99034	0.0860094	-2.99647	0.00319882	0.04267	-2.76701
AGAP9	-4.95625	9.48754	-3.35918	0.000992112	0.0197765	-1.68765
LINC01583	-4.9543	0.130398	-4.64682	7.34227e-06	0.00086656	2.95577
MT1F	-4.94725	1.57868	-4.55088	1.09881e-05	0.00115626	2.56949
BLACE	-4.91922	0.156901	-3.07083	0.00253657	0.0369192	-2.55453
RN7SKP180	-4.91613	4.61028	-5.03108	1.38173e-06	0.000271988	4.56196
RPS20P22	-4.91138	0.859826	-3.46785	0.000685496	0.01551	-1.3436
RN7SL275P	-4.90595	0.0413502	-2.9316	0.00390285	0.0484163	-2.94859
MTND4P4	-4.8883	0.0182957	-3.68022	0.000324744	0.00976482	-0.644533
TGM6	-4.88524	0.0126037	-3.69863	0.000303923	0.00940029	-0.58231
ETV5-AS1	-4.88067	0.637336	-3.40409	0.000852436	0.0179299	-1.5466
AP002761.4	-4.88012	6.97434	-4.30912	2.95822e-05	0.00214475	1.62337
RGS9BP	-4.87513	0.39079	-3.93844	0.00012544	0.00534516	0.251713
HSPA4L	-4.86599	0.719863	-3.99539	0.000101073	0.00463081	0.456044
RAET1G	-4.83869	0.0870384	-3.41175	0.000830518	0.0176388	-1.52237
CERS1	-4.8136	0.298767	-4.96596	1.84501e-06	0.000337846	4.2833
SLC24A3	-4.81221	4.18766	-3.82212	0.000193647	0.0070857	-0.158182
MTND2P19	-4.77853	0.030699	-3.02708	0.00290898	0.0402951	-2.6801
CA15P2	-4.77766	0.0236175	-3.60871	0.000419136	0.0115739	-0.883816
MORF4L2P1	-4.7722	0.0208169	-3.30106	0.00120474	0.0225404	-1.86781
DCLK2	-4.77189	0.737821	-3.42367	0.00079749	0.0172135	-1.4846
SUMO2P20	-4.76699	0.124941	-3.9737	0.00010977	0.00490125	0.377923
HNRNPA1P18	-4.76564	0.0139854	-3.12442	0.0021405	0.0330101	-2.39855
NANOS1	-4.76466	0.414529	-4.94576	2.01715e-06	0.000359804	4.19738
DLX4	-4.75302	0.570921	-2.92263	0.0040107	0.0491568	-2.97342
HMGB3P6	-4.74924	0.0722044	-3.95738	0.000116775	0.00508798	0.319398
LINC01090	-4.71828	0.011278	-3.102	0.00229865	0.0346539	-2.46409
HPRT1P1	-4.69306	0.0814674	-3.12026	0.00216908	0.0333104	-2.41075
LTK	-4.68075	8.68598	-3.08755	0.00240627	0.0358062	-2.50612
RNU6-1189P	-4.67396	0.723627	-4.23939	3.90902e-05	0.00254975	1.35791
SMARCA1	-4.66949	0.6031	-3.06838	0.00255618	0.0370955	-2.56159
RN7SL189P	-4.6655	0.149214	-3.22837	0.00153052	0.0263146	-2.08929
HMGN2P34	-4.64769	0.0570749	-3.09867	0.00232303	0.0348974	-2.47378
KRT18P62	-4.63787	0.158001	-4.04453	8.37407e-05	0.00412839	0.634245
MIR8075	-4.6202	0.24423	-3.46083	0.000702239	0.0157403	-1.3661
CKS1BP1	-4.61625	0.0734311	-3.26846	0.0013419	0.0240839	-1.96767
WWC2	-4.60242	1.05446	-4.10577	6.60889e-05	0.00361553	0.858773
LINC01756	-4.60089	0.0114406	-2.9668	0.00350492	0.0452096	-2.8505
SLC30A3	-4.58387	0.0697686	-3.47955	0.000658409	0.015108	-1.306
USH1C	-4.57985	0.00506739	-3.25171	0.00141789	0.0249759	-2.01863
AP000941.1	-4.57811	0.137669	-3.15926	0.00191461	0.0305877	-2.29588
BLZF2P	-4.57664	1.6629	-5.46322	1.90991e-07	7.2789e-05	6.47471
TEAD4	-4.55582	0.736153	-2.95155	0.00367252	0.0465543	-2.89313
PDGFA	-4.55185	0.32935	-3.68342	0.000321036	0.00970628	-0.633752
WNT3	-4.54958	0.167778	-3.35246	0.00101476	0.0200755	-1.70861
NAT8L	-4.54824	0.505169	-3.07615	0.00249444	0.0365211	-2.53916
LINC01943	-4.54256	1.16813	-3.39896	0.000867409	0.0181714	-1.5628
RFLNA	-4.53857	0.569931	-3.70217	0.000300064	0.00934959	-0.570307
SLC29A4	-4.53606	0.547519	-5.80661	3.69511e-08	2.23035e-05	8.06877
KIAA0895	-4.52951	0.655379	-5.31522	3.80476e-07	0.000108656	5.8075
LINC00926	-4.52459	15.8183	-3.67983	0.000325206	0.00976805	-0.645867
C17orf82	-4.5092	0.0320595	-3.47679	0.000664697	0.015208	-1.31487
ROPN1L	-4.50246	1.29387	-4.16246	5.29666e-05	0.00311233	1.06898
SERPINE1	-4.49208	4.44006	-3.18083	0.00178605	0.0292634	-2.23182
TLE1	-4.48606	3.15663	-3.64291	0.000371155	0.0106602	-0.769869
MPP2	-4.45456	0.28524	-3.02476	0.00293003	0.0404545	-2.6867
MTND2P12	-4.43906	0.103814	-3.07965	0.00246706	0.0363918	-2.52903
PRELID3BP10	-4.41857	0.0296386	-3.06812	0.0025583	0.0371165	-2.56235
BZW1P1	-4.4165	0.18953	-3.52902	0.000554611	0.0137201	-1.14584
LINC01763	-4.41395	0.0706777	-3.16013	0.00190927	0.0305555	-2.2933
RASGRF1	-4.40596	0.218775	-3.05512	0.00266488	0.0380518	-2.59979
TNFRSF11B	-4.40204	0.165057	-2.96196	0.00355735	0.0455766	-2.86405
KRT18P20	-4.40161	0.015721	-3.02973	0.00288508	0.0401558	-2.67254
MTND4LP21	-4.40057	0.0989007	-3.52466	0.000563103	0.0138143	-1.16004
CASKIN1	-4.39594	0.177656	-3.35791	0.000996337	0.0198337	-1.6916
ZNF711	-4.37839	5.24195	-3.20616	0.00164533	0.0277326	-2.15609
AIG1	-4.3762	3.47384	-3.6664	0.000341255	0.0100744	-0.69108
AQP4	-4.36046	0.0229987	-3.79785	0.00021176	0.00746742	-0.242437
RFX8	-4.34288	22.2126	-3.83051	0.000187737	0.006947	-0.128966
OSTCP6	-4.34257	0.492809	-3.18277	0.0017749	0.0291153	-2.22604
PPP1R3G	-4.34093	0.548302	-2.94662	0.00372822	0.0470332	-2.90686
MST1	-4.33955	2.58042	-3.51424	0.000583874	0.0141394	-1.19387
MIR5088	-4.33661	0.271974	-3.033	0.00285575	0.0398381	-2.66319
RPL32P33	-4.32012	0.437206	-4.01257	9.4659e-05	0.00444406	0.518128
C16orf92	-4.31945	0.10382	-4.27509	3.39061e-05	0.00232771	1.49339
CYP2E1	-4.30564	0.618996	-3.36901	0.000959828	0.0193641	-1.65692
NIFKP1	-4.3054	0.0420131	-3.90268	0.000143497	0.00586295	0.124625
SNX18P7	-4.30257	2.80231	-3.08527	0.00242369	0.0359764	-2.51274
HIGD1AP9	-4.28481	0.291295	-3.22284	0.00155836	0.0266539	-2.10594
BIK	-4.27867	6.00553	-4.75327	4.66313e-06	0.000640942	3.39142
NFU1P1	-4.2667	0.0259136	-3.4672	0.000687022	0.0155382	-1.34568
RASAL2-AS1	-4.25382	0.146681	-3.50199	0.00060925	0.0144249	-1.23359
MAB21L3	-4.25232	0.109965	-2.94704	0.00372348	0.0469842	-2.9057
GPR85	-4.24915	0.339527	-2.99239	0.00323944	0.0429463	-2.77854
RN7SL311P	-4.24893	0.27228	-4.10335	6.67144e-05	0.00362633	0.849833
SERPINB10	-4.24811	7.15777	-3.27544	0.00131135	0.0237329	-1.94634
AGRN	-4.24217	5.25563	-3.07674	0.00248982	0.0365103	-2.53745
AXL	-4.23134	0.631431	-3.17345	0.0018291	0.02966	-2.25377
AP002761.1	-4.22961	1.47067	-3.12934	0.00210717	0.0327203	-2.38411
P2RY2	-4.22949	8.76932	-3.8141	0.000199463	0.00720984	-0.186074
RNU6-1038P	-4.22844	0.417948	-3.5323	0.000548306	0.0136253	-1.13516
SPPL2C	-4.2176	0.00894091	-2.92829	0.00394236	0.0487091	-2.95777
USP2	-4.21088	0.324004	-2.97592	0.00340811	0.0442926	-2.82492
ATP4B	-4.20059	0.150989	-3.21397	0.0016041	0.0271789	-2.13266
TGFA	-4.16797	1.0785	-4.17035	5.13513e-05	0.00305321	1.09842
PBK	-4.14701	1.80904	-4.45696	1.62154e-05	0.00145594	2.19724
ATP8A2	-4.13977	0.110286	-3.01868	0.00298597	0.0409295	-2.70401
MARC2	-4.12422	2.71161	-3.29262	0.00123894	0.022876	-1.89374
RXFP2	-4.11608	5.28231	-3.0008	0.0031563	0.0422658	-2.75477
OR6V1	-4.10526	0.0478815	-3.57511	0.000471934	0.0123614	-0.994896
GPT2	-4.09013	7.22692	-4.07277	7.51039e-05	0.00386508	0.73745
SAMD11	-4.08318	1.74816	-3.09184	0.00237384	0.0354098	-2.49366
TRGJP2	-4.06624	56.6812	-3.56647	0.000486485	0.0125649	-1.02331
RASAL2	-4.04227	0.9349	-5.02348	1.42928e-06	0.000277385	4.52934
LINC00552	-4.03658	0.0242767	-3.03214	0.00286345	0.039913	-2.66565
LHFPL5	-4.03636	0.0487621	-3.62315	0.000398204	0.0111594	-0.835814
PHLDA3	-4.03064	1.62115	-3.75294	0.000249601	0.0083226	-0.397206
DIAPH3-AS1	-4.03053	0.162537	-3.59785	0.000435564	0.0118028	-0.919824
DNAJB8-AS1	-4.02673	0.0259421	-2.95751	0.00360615	0.0460307	-2.87649
SNORA36C	-4.01552	0.77664	-4.61663	8.34054e-06	0.000942019	2.83356
PRRG1	-3.99234	0.363514	-3.02185	0.00295674	0.0406807	-2.69501
GJC1	-3.98797	0.0756453	-3.51306	0.000586284	0.0141791	-1.19772
RNASE2	-3.97943	405.013	-3.81654	0.00019768	0.00717472	-0.177609
MT-TS2	-3.94883	2.46845	-3.00323	0.00313261	0.0420917	-2.74788
FOXN1	-3.94732	0.0101907	-3.48015	0.00065703	0.015089	-1.30405
AP003469.3	-3.92986	0.13728	-3.00576	0.00310816	0.0418877	-2.74071
CDON	-3.92123	0.126327	-3.6917	0.000311603	0.00956011	-0.605747
RNY4P23	-3.9097	0.728285	-3.49259	0.000629406	0.014712	-1.26397
LAMB3	-3.90431	0.253977	-2.94823	0.00371002	0.0469002	-2.90239
RN7SL656P	-3.88646	0.149493	-2.98148	0.00335023	0.0437777	-2.80927
TRGC2	-3.88123	17.9407	-3.82921	0.000188644	0.00695951	-0.133511
SPEF1	-3.87049	0.102711	-3.15384	0.00194825	0.0309102	-2.31193
UBE3AP2	-3.85684	0.0504081	-4.17046	5.13292e-05	0.00305321	1.09883
LINC01555	-3.84547	0.0394069	-3.03208	0.00286401	0.039913	-2.66583
COCH	-3.82802	3.92247	-3.76616	0.000237841	0.00807211	-0.351796
RN7SL375P	-3.82493	0.265785	-3.76227	0.000241244	0.00814746	-0.365165
CU639417.4	-3.8209	0.00970355	-2.96482	0.00352625	0.0453596	-2.85604
PIGUP1	-3.81782	0.119532	-4.48222	1.46117e-05	0.00137995	2.29679
MAP1B	-3.81264	0.238766	-4.43875	1.7475e-05	0.00151442	2.12574
C11orf96	-3.80686	0.505193	-3.53526	0.000542659	0.0135399	-1.12548
ZAR1	-3.80637	0.160578	-3.10983	0.00224227	0.0340742	-2.44126
PRDM12	-3.80421	0.0596739	-3.79203	0.000216341	0.00758047	-0.262596
MAPK6P4	-3.79108	0.0170146	-3.40267	0.000856552	0.0179987	-1.55108
MIR199B	-3.78716	0.653251	-3.42504	0.000793769	0.0171569	-1.48024
HMGB1P7	-3.76949	0.336391	-3.78116	0.000225143	0.00777519	-0.300148
RGN	-3.76886	0.346595	-4.88178	2.67154e-06	0.000438433	3.92691
CFAP61	-3.76075	0.0169086	-4.08174	7.25456e-05	0.00377573	0.770324
BTF3P7	-3.759	0.845517	-3.13468	0.00207157	0.0323912	-2.36843
ATP1B3P1	-3.75402	0.198894	-5.4445	2.08519e-07	7.71339e-05	6.38965
LRTM2	-3.7447	0.223117	-3.1768	0.00180944	0.0294539	-2.24381
SNRPEP5	-3.74222	0.125848	-3.47566	0.000667298	0.0152467	-1.31851
FAM225B	-3.72826	0.0597635	-4.08805	7.07935e-05	0.00374106	0.793517
SLC39A11	-3.72023	11.639	-5.37252	2.91772e-07	9.34976e-05	6.06436
ZNF488	-3.71987	0.408654	-2.95469	0.00363744	0.0462907	-2.88437
RPS27AP18	-3.7074	0.0714806	-3.46019	0.000703772	0.0157592	-1.36814
FAM222A-AS1	-3.70037	0.272111	-3.48733	0.000640952	0.0148809	-1.28094
VTRNA1-1	-3.70029	0.607746	-2.99523	0.00321115	0.0426973	-2.77052
HMGB1P49	-3.69857	0.155505	-3.11964	0.00217334	0.0333521	-2.41255
RN7SL471P	-3.69819	0.178386	-3.19532	0.00170425	0.0283778	-2.18857
HMGN2P47	-3.69196	0.0689058	-3.28661	0.00126382	0.0232533	-1.91216
AP1S3	-3.68599	2.88734	-3.01981	0.00297553	0.0408473	-2.70081
RNU6-529P	-3.65576	2.05276	-3.49819	0.000617321	0.0145343	-1.24588
MIR1207	-3.65022	2.41507	-4.28096	3.31195e-05	0.00229093	1.51574
STAR	-3.64664	6.05085	-4.26893	3.47502e-05	0.00236168	1.46996
TMEM75	-3.642	2.62854	-5.21994	5.89243e-07	0.000150358	5.38459
CHD7	-3.64087	2.92059	-4.34836	2.52533e-05	0.00193856	1.77424
HSPD1P3	-3.63992	0.0157594	-3.07278	0.00252106	0.0367894	-2.5489
RPS20P2	-3.62896	0.688929	-4.13716	5.84817e-05	0.00335066	0.974879
FAM45BP	-3.62162	0.424527	-4.3878	2.15191e-05	0.00172256	1.92693
P4HB	-3.62027	104.783	-5.03625	1.35019e-06	0.000267692	4.58422
ILF2P1	-3.61762	0.106353	-3.06557	0.0025789	0.0373134	-2.56971
PLXNB1	-3.61296	3.09406	-3.00473	0.00311814	0.0419474	-2.74365
MRC2	-3.60912	8.05792	-3.10332	0.00228906	0.0345384	-2.46024
LRRC71	-3.60778	0.323278	-2.96641	0.00350907	0.045217	-2.85158
TMEM52	-3.60594	0.185099	-3.12914	0.0021085	0.0327271	-2.38469
ULBP1	-3.60513	0.0745031	-3.11302	0.0022196	0.0338438	-2.43192
HMGB3	-3.59981	6.17783	-6.59781	6.79487e-10	1.24838e-06	11.964
PSMA6P2	-3.59712	0.363833	-4.11266	6.4343e-05	0.00356064	0.884185
MIR4777	-3.59103	0.814175	-3.53984	0.000534059	0.0134357	-1.11055
RNU6-786P	-3.5839	1.10297	-3.19802	0.00168941	0.0282031	-2.1805
LMCD1-AS1	-3.57683	0.0236609	-3.30723	0.00118031	0.022203	-1.84882
MIR1205	-3.57422	2.59125	-4.02419	9.05415e-05	0.00433946	0.560254
MTND1P14	-3.57273	0.11357	-2.92388	0.00399561	0.0490809	-2.96999
NCR3LG1	-3.56709	2.36977	-4.12146	6.21752e-05	0.003504	0.916722
AP003072.4	-3.55944	1.15538	-3.48423	0.000647845	0.0149716	-1.29092
RNU1-106P	-3.55876	7.63471	-5.42715	2.26163e-07	8.25525e-05	6.31098
CSPG5	-3.55542	0.177674	-4.11169	6.45855e-05	0.00357047	0.880615
ELF5	-3.55077	0.0432005	-3.14053	0.00203317	0.0319538	-2.35121
DIXDC1	-3.54289	0.952404	-4.58197	9.6482e-06	0.00105246	2.69402
RNU6-975P	-3.53638	0.907346	-3.54038	0.000533042	0.0134338	-1.10877
HSP90B3P	-3.53363	0.307021	-5.9632	1.7136e-08	1.27633e-05	8.81607
KRTAP16-1	-3.53225	0.106327	-3.61939	0.000403566	0.0112454	-0.84835
SERPING1	-3.5311	23.113	-2.94157	0.00378612	0.0474595	-2.92091
RPL7P30	-3.52952	0.0492413	-3.12296	0.00215046	0.0330988	-2.40282
MTND2P38	-3.5287	0.0343341	-3.28177	0.0012842	0.02344	-1.92698
SLC25A23	-3.52778	1.79948	-2.97428	0.00342528	0.0444424	-2.82951
IDH2-DT	-3.52653	0.151979	-2.95208	0.00366661	0.046529	-2.89166
AP003469.2	-3.51899	1.54345	-3.12987	0.00210361	0.0326973	-2.38255
MT-TL2	-3.51124	5.47069	-3.09954	0.00231666	0.0348301	-2.47125
NEIL3	-3.50648	5.24539	-4.86783	2.83943e-06	0.000456271	3.86827
RNU6-59P	-3.50498	2.308	-3.99224	0.000102295	0.00466738	0.44467
SMIM10	-3.50481	3.64254	-3.90918	0.000140038	0.00576436	0.147675
RPS3AP9	-3.49546	0.0509187	-3.11885	0.00217884	0.0333896	-2.41488
C1QL4	-3.49488	0.0316795	-3.77449	0.000230711	0.00790801	-0.323145
FKBP4P1	-3.48906	0.140309	-3.08673	0.00241253	0.03588	-2.5085
RPL36AP51	-3.48669	0.309918	-3.86595	0.000164601	0.00635061	-0.00491534
RPL7P27	-3.4721	0.233998	-3.71107	0.000290565	0.00916719	-0.540084
SHH	-3.46767	0.154041	-3.186	0.00175647	0.0288975	-2.21641
RNU6-875P	-3.45528	5.57631	-5.38638	2.73558e-07	9.20605e-05	6.12676
CENPA	-3.4453	3.27396	-5.52808	1.40693e-07	5.92987e-05	6.77093
FAM86LP	-3.44079	0.0627653	-3.05461	0.00266917	0.0380934	-2.60126
RPL23AP73	-3.4359	0.0881415	-3.81354	0.000199877	0.00720984	-0.188028
MT-TI	-3.43473	13.8419	-3.14163	0.00202599	0.0318593	-2.34796
SLC17A7	-3.43214	0.0499729	-2.99574	0.00320605	0.04267	-2.76907
RPS27AP8	-3.43155	4.97576	-4.38795	2.15062e-05	0.00172256	1.92751
RNU6-226P	-3.41957	4.86558	-3.42299	0.000799346	0.0172271	-1.48676
PACSIN3	-3.41605	0.671399	-4.87981	2.69464e-06	0.000440713	3.91863
AP000797.1	-3.40884	0.0779727	-3.04553	0.00274619	0.0388606	-2.62734
PTGR1	-3.40595	1.71856	-4.07059	7.57401e-05	0.00387611	0.729451
HSPE1P7	-3.40543	0.211097	-3.81774	0.000196805	0.00716939	-0.173429
RNU6-1164P	-3.39714	1.30197	-4.43897	1.74593e-05	0.00151442	2.1266
TSSK1A	-3.39476	0.0553085	-3.10331	0.00228911	0.0345384	-2.46026
RPL7P45	-3.39286	0.127926	-3.35776	0.000996862	0.0198354	-1.69209
GOLGA2P4	-3.39184	0.692856	-3.13637	0.00206041	0.0322624	-2.36346
SUMO1P2	-3.38928	0.0925484	-2.95189	0.00366872	0.046529	-2.89218
HMGN2P11	-3.38844	0.128125	-3.16798	0.00186166	0.0300027	-2.27004
SMIM11A	-3.3845	0.0193217	-3.62862	0.000390542	0.0110445	-0.817605
USP41	-3.37954	0.937069	-2.94766	0.00371649	0.0469414	-2.90398
MTCO3P15	-3.37538	0.0636347	-3.66778	0.000339576	0.0100302	-0.686453
RNU6ATAC35P	-3.36827	0.625935	-2.9332	0.0038839	0.0483007	-2.94415
PC	-3.36124	0.959297	-3.29354	0.00123516	0.0228297	-1.89091
CLEC11A	-3.35883	172.958	-3.52576	0.000560949	0.0137903	-1.15646
KLF15	-3.35776	0.676753	-2.92196	0.00401892	0.0491688	-2.97529
FAM45A	-3.34887	8.66117	-4.76478	4.438e-06	0.000616144	3.43895
SPRY2	-3.33955	8.73893	-4.52684	1.21451e-05	0.00123281	2.47366
RPL21P41	-3.33946	0.332407	-3.93913	0.000125114	0.00534516	0.254169
GRTP1	-3.33805	1.52158	-2.92312	0.00400477	0.0491016	-2.97208
CCDC26	-3.33297	2.18156	-3.10171	0.00230077	0.0346669	-2.46493
PDCD5P1	-3.33051	0.167126	-3.48907	0.000637105	0.0148416	-1.27532
DIAPH3-AS2	-3.32943	0.624955	-4.37533	2.26385e-05	0.00178117	1.87853
RPL32P34	-3.31885	0.345366	-3.15466	0.00194312	0.0308731	-2.30949
GFI1	-3.30757	30.8438	-4.35944	2.41461e-05	0.00186134	1.81701
RPL35AP21	-3.28923	0.548869	-3.92269	0.000133109	0.00556224	0.19562
RNU2-59P	-3.2884	0.701527	-3.10393	0.00228464	0.0345024	-2.45847
GPR143	-3.28683	0.210224	-4.51371	1.28259e-05	0.00128532	2.42148
MXRA7	-3.28247	1.47053	-3.37738	0.00093311	0.0190201	-1.63069
RPL12P49	-3.27979	1.44083	-4.16059	5.33557e-05	0.00312519	1.06203
AP000907.2	-3.27969	0.224907	-3.30887	0.00117387	0.0221349	-1.84375
KBTBD11	-3.27546	10.025	-4.7757	4.23415e-06	0.000595341	3.48412
RNU6-437P	-3.27159	5.02101	-4.22728	4.10158e-05	0.00261954	1.31215
RPL23AP12	-3.26958	0.278635	-4.26266	3.56308e-05	0.00240375	1.44613
RPL12P37	-3.26625	0.95717	-5.34504	3.31454e-07	9.95533e-05	5.94095
MARVELD2	-3.26159	0.419632	-2.93919	0.00381372	0.0476625	-2.92753
AP000907.1	-3.26012	0.382792	-3.45968	0.000705015	0.0157768	-1.36978
ETV5	-3.25613	1.51653	-2.97457	0.00342227	0.0444347	-2.82871
OSTCP5	-3.25481	0.132235	-3.41266	0.000827955	0.0176127	-1.51949
LMLN-AS1	-3.25073	0.177724	-3.04746	0.00272967	0.0387027	-2.62181
LMNB1-DT	-3.24869	0.284748	-3.80968	0.00020274	0.00726714	-0.201426
MIR1291	-3.2483	2.75953	-4.69564	5.9674e-06	0.000758519	3.15465
ARF4P1	-3.24003	0.169684	-4.65734	7.02231e-06	0.000837767	2.9985
HMGN5	-3.237	4.13681	-3.81707	0.000197295	0.00717472	-0.175776
LINC01354	-3.23585	0.0533025	-3.00289	0.00313592	0.0421054	-2.74885
RPL7P61	-3.22525	0.119223	-4.08862	7.06371e-05	0.00373997	0.795615
SNORD3J	-3.21933	0.319078	-3.15907	0.0019158	0.0305932	-2.29645
SEPT14P12	-3.21735	0.389315	-3.16027	0.00190839	0.0305503	-2.29288
CALR	-3.21729	441.795	-4.40465	2.00908e-05	0.00165263	1.9925
RNU6-135P	-3.21322	8.36798	-4.26536	3.52496e-05	0.0023868	1.45637
CIAPIN1P	-3.21246	0.892082	-2.93979	0.00380678	0.0476102	-2.92587
AK4	-3.21117	1.9554	-3.37671	0.000935209	0.0190558	-1.63278
NT5DC2	-3.20933	9.10348	-3.18708	0.00175034	0.0288441	-2.21319
MIR4999	-3.19623	2.27794	-4.18676	4.81405e-05	0.00293513	1.1598
CDH24	-3.19404	2.52648	-3.11028	0.00223904	0.0340345	-2.43994
RPL23AP61	-3.19093	0.705159	-3.41798	0.000813093	0.0174391	-1.50263
AZIN2	-3.18718	0.428774	-2.98823	0.0032813	0.0432151	-2.79028
YWHAZP7	-3.17947	0.0625475	-2.96445	0.00353028	0.0453774	-2.85708
SRGN	-3.17894	1560.81	-3.37379	0.000944487	0.0191366	-1.64195
RPL22P16	-3.17436	0.447135	-3.56976	0.000480903	0.0124818	-1.01251
LSM3P5	-3.17426	0.897222	-3.75022	0.000252085	0.00839021	-0.406523
RN7SL753P	-3.1697	0.610388	-3.15933	0.00191416	0.0305877	-2.29566
REP15	-3.1684	0.127159	-3.23006	0.00152207	0.026254	-2.08418
CEP55	-3.16479	5.23348	-4.43201	1.79643e-05	0.00154329	2.09936
LINC01657	-3.16406	0.0399621	-3.06846	0.00255554	0.0370955	-2.56136
F2	-3.15687	0.448597	-5.22651	5.71842e-07	0.000146596	5.41355
ALDH7A1P1	-3.15385	0.0517477	-2.97804	0.00338597	0.0440881	-2.81897
PAPLN	-3.14187	3.05721	-3.18047	0.00178812	0.0292796	-2.23288
RPL21P91	-3.13956	0.156955	-3.522	0.000568333	0.0138605	-1.16867
RNA5SP165	-3.13094	0.920319	-3.07815	0.00247877	0.0364693	-2.53337
RN7SL589P	-3.12958	1.07334	-3.26518	0.00135648	0.0242743	-1.97766
DNM1P33	-3.12867	0.463289	-2.91472	0.00410811	0.0499177	-2.99528
RND2	-3.1235	0.406659	-5.46266	1.91491e-07	7.2789e-05	6.47218
RN7SL376P	-3.11786	0.212165	-3.27532	0.00131189	0.0237329	-1.94673
ZNF887P	-3.1163	0.431752	-3.84341	0.000178976	0.00672675	-0.083902
TTC25	-3.11425	2.03502	-5.29008	4.27224e-07	0.000117736	5.69541
FNDC3B	-3.11273	21.6103	-4.69598	5.95883e-06	0.000758519	3.15603
NANOG	-3.11155	0.0467202	-3.27609	0.00130854	0.0237089	-1.94436
RPL22P19	-3.11104	1.19569	-5.69659	6.29498e-08	3.33616e-05	7.55124
KIRREL3	-3.10424	1.27946	-3.35177	0.00101711	0.0201077	-1.71077
HMGN2P15	-3.0992	0.326436	-3.7768	0.000228763	0.00787062	-0.315165
CERS6-AS1	-3.09757	0.201432	-3.54911	0.00051702	0.0131381	-1.08024
PPIAL4C	-3.09544	0.155067	-3.46918	0.000682368	0.0154774	-1.33934
MT1X	-3.08877	1.91117	-3.56234	0.000493589	0.0126712	-1.03687
MT-TL1	-3.08532	94.7233	-3.35114	0.00101926	0.0201428	-1.71272
RNU6-373P	-3.08082	0.994761	-3.05671	0.00265163	0.0379238	-2.59522
NR2E3	-3.07605	0.243718	-4.79263	3.93586e-06	0.000563463	3.55431
B3GALNT1P1	-3.07142	4.87462	-3.73632	0.00026516	0.0086427	-0.454079
FAM114A1	-3.07108	1.18662	-4.30807	2.97083e-05	0.00214886	1.61932
RPL5P35	-3.06373	0.804837	-5.01661	1.4737e-06	0.000283101	4.49983
SNRPFP4	-3.06353	1.09098	-4.54102	1.14494e-05	0.00118852	2.53013
AUTS2	-3.06103	3.44623	-4.55228	1.09238e-05	0.00115342	2.57511
BRCC3P1	-3.06007	2.08063	-3.72263	0.000278663	0.00891979	-0.500776
RNF183	-3.05844	0.0947825	-3.87679	0.000158083	0.00622363	0.0332154
NACAP7	-3.05447	0.0731192	-3.37489	0.000940982	0.0190958	-1.63849
SEPT8	-3.05294	2.45188	-3.66529	0.000342617	0.010093	-0.694818
PPIAP72	-3.04364	13.1605	-4.63437	7.73905e-06	0.000890508	2.90531
RNU6-354P	-3.04227	1.13992	-3.09326	0.00236324	0.0353185	-2.48954
RAB23	-3.03956	0.424174	-4.02266	9.10735e-05	0.00435738	0.554704
ELL3	-3.02866	0.375567	-3.36686	0.000966792	0.0194349	-1.66364
ST5	-3.02372	0.380537	-4.12031	6.24555e-05	0.00350903	0.912452
RN7SL649P	-3.02042	0.368798	-2.968	0.00349208	0.0451285	-2.84715
MTATP8P2	-3.01745	17.5472	-3.38968	0.000895107	0.0185333	-1.59203
SDHCP4	-3.01669	0.075671	-3.01124	0.00305583	0.0415298	-2.72518
LHFPL6	-3.01409	2.48544	-3.03416	0.00284545	0.0397447	-2.65988
RNU4-25P	-3.0118	3.18772	-4.1812	4.92055e-05	0.00299014	1.13899
RNU6-670P	-3.00229	0.629272	-3.029	0.00289166	0.0401887	-2.67463
PTP4A1P2	-2.99748	0.11261	-2.96662	0.0035069	0.045217	-2.85101
RPL22P18	-2.99111	0.347456	-2.91804	0.00406694	0.0495599	-2.9861
CTH	-2.98212	0.983564	-4.33917	2.62088e-05	0.00198155	1.73882
HIST1H2BPS3	-2.97809	0.567908	-3.31617	0.00114571	0.0217994	-1.82124
CENPE	-2.97605	4.04242	-4.0462	8.32048e-05	0.00411735	0.64033
RGCC	-2.97234	36.5196	-4.1498	5.56619e-05	0.00321585	1.02182
DNM1	-2.97217	8.60191	-3.24267	0.00146057	0.0254847	-2.04605
AP001775.2	-2.97179	0.771638	-3.58758	0.000451647	0.0120258	-0.953774
RPS17P1	-2.96679	0.181349	-3.18929	0.00173789	0.0287114	-2.2066
MTHFD2P7	-2.96181	0.0979006	-4.21195	4.3584e-05	0.00272979	1.25436
TRGC1	-2.94905	12.2372	-3.25578	0.00139907	0.0247711	-2.00627
YBX1P9	-2.94845	0.0426044	-3.00892	0.00307785	0.0416602	-2.73175
SKA1	-2.94845	3.33527	-4.99628	1.61305e-06	0.000303434	4.41275
MTCO1P25	-2.94629	0.159222	-3.62746	0.000392151	0.0110728	-0.821457
EFEMP2	-2.94537	1.84112	-3.12259	0.00215304	0.0331293	-2.40392
ART1	-2.94446	0.127458	-2.92947	0.00392825	0.0486	-2.9545
SNRPFP1	-2.94021	0.399259	-3.37147	0.000951892	0.0192392	-1.64921
CYP27B1	-2.93758	0.798327	-3.98235	0.000106217	0.00480654	0.409057
NUCB2	-2.9352	41.1548	-5.62274	8.97098e-08	4.3757e-05	7.20739
GSG1	-2.93344	0.167769	-3.02644	0.00291482	0.0403354	-2.68193
TRBV8-2	-2.92585	1.40954	-3.71664	0.000284771	0.00904654	-0.521157
RNU6-1208P	-2.92584	5.10295	-4.2182	4.25187e-05	0.00268443	1.27791
HSPE1P6	-2.91706	0.27118	-2.95512	0.0036327	0.046241	-2.88318
MTND5P15	-2.91618	2.06387	-4.19034	4.74656e-05	0.00291008	1.17322
RNY4P37	-2.91122	2.48291	-5.0106	1.51364e-06	0.000287681	4.47405
SNORD91B	-2.90123	1.84685	-4.24481	3.82579e-05	0.0025133	1.3784
RN7SL510P	-2.89553	0.496504	-4.56952	1.01645e-05	0.00108996	2.64409
TPT1P7	-2.87851	0.469661	-4.26288	3.56002e-05	0.00240375	1.44695
RNA5SP323	-2.87386	1.97964	-3.00689	0.0030973	0.041811	-2.73751
ISCA1P1	-2.87202	0.149074	-3.15388	0.00194799	0.0309102	-2.3118
RNU6-264P	-2.86905	0.806774	-3.05541	0.00266246	0.0380369	-2.59896
RPL7P15	-2.85282	0.455351	-3.44434	0.000743098	0.0163568	-1.41881
NDUFB4P12	-2.85225	0.217687	-3.21664	0.00159021	0.0270517	-2.12463
GOLGA6A	-2.85037	0.0160351	-3.19286	0.00171788	0.0284594	-2.19592
HORMAD2-AS1	-2.85015	0.95375	-3.21962	0.00157485	0.0268664	-2.11567
FO393409.1	-2.84919	0.0536176	-3.16455	0.0018823	0.0302658	-2.2802
INSR	-2.84227	10.6413	-5.99678	1.45107e-08	1.12646e-05	8.97792
RNA5SP282	-2.84027	10.2441	-4.01823	9.26309e-05	0.00437868	0.538643
KIF14	-2.83965	3.76454	-4.74437	4.84492e-06	0.000657728	3.35469
NOVA2	-2.83679	0.0355881	-2.98563	0.00330771	0.0434177	-2.7976
RNU6-1214P	-2.83165	3.5935	-3.52359	0.000565191	0.013839	-1.1635
LMO3	-2.83162	0.194504	-3.60201	0.000429194	0.0116935	-0.906027
NDUFA4L2	-2.82776	0.258209	-4.12814	6.05771e-05	0.00343855	0.941446
SLC16A1	-2.81795	5.82377	-3.59559	0.000439055	0.0118566	-0.927299
HMMR	-2.81462	6.05113	-4.28247	3.29196e-05	0.00228518	1.52151
SCARNA14	-2.81346	0.896852	-3.77369	0.000231385	0.00792128	-0.325894
MIR5695	-2.81262	7.21831	-4.11816	6.29812e-05	0.0035242	0.904493
MT-TH	-2.81215	5.01512	-2.92747	0.00395216	0.0487752	-2.96003
AP000350.5	-2.80863	0.280458	-3.31134	0.00116428	0.0219916	-1.83614
MIR320C2	-2.80831	5.46539	-3.41038	0.000834414	0.0176954	-1.52672
AP001029.3	-2.80768	0.361585	-3.24925	0.00142938	0.025129	-2.02609
CDKN3	-2.79658	4.78001	-4.9905	1.65501e-06	0.000310269	4.388
MIR3713	-2.79147	1.58606	-2.96481	0.00352643	0.0453596	-2.85608
BTF3L4P1	-2.77893	0.118939	-2.92767	0.00394982	0.0487684	-2.95949
CDCA2	-2.77763	3.38345	-4.38506	2.17608e-05	0.00173408	1.91627
RNU2-50P	-2.7771	0.656541	-3.36797	0.000963182	0.0194176	-1.66016
RPL7P4	-2.77534	0.503013	-4.85616	2.98767e-06	0.000471837	3.81932
RPL7P51	-2.77329	0.211039	-4.108	6.55194e-05	0.00360938	0.866986
SND1-IT1	-2.76839	5.82958	-6.05387	1.09244e-08	9.02391e-06	9.25431
P4HA2	-2.76718	0.372861	-4.0044	9.76584e-05	0.00452724	0.488587
RPL7P31	-2.76647	0.0557417	-3.07918	0.00247071	0.0363918	-2.53038
RPS15AP28	-2.75577	0.269891	-3.68524	0.000318941	0.00967379	-0.627606
PPIAP15	-2.75217	0.13169	-3.7136	0.00028792	0.00912553	-0.531491
PSMA2P3	-2.74931	0.138515	-4.27419	3.40278e-05	0.00232771	1.48997
RPL7AP57	-2.74898	0.0588638	-3.02715	0.00290832	0.0402951	-2.67989
KCNG4	-2.74827	0.00840423	-3.157	0.00192854	0.0307147	-2.30256
AD000813.1	-2.74513	0.846637	-4.46386	1.5761e-05	0.00143824	2.2244
UBE2V1P13	-2.74227	0.38748	-2.97052	0.00346515	0.0448646	-2.84008
HMGN2P41	-2.73802	0.19518	-3.44626	0.000738226	0.0162886	-1.41268
SIMC1	-2.73743	4.75773	-3.86635	0.000164358	0.00635061	-0.00352406
ARL6IP1P2	-2.73619	0.225708	-4.22383	4.15805e-05	0.00264936	1.29914
HNRNPA1P11	-2.73473	0.138816	-3.81211	0.000200936	0.00722912	-0.193008
DEPDC1	-2.73381	2.54349	-3.86398	0.000165812	0.00637311	-0.0118316
AP002449.1	-2.73211	2.91984	-4.70069	5.8402e-06	0.00075562	3.17533
RNU6-1112P	-2.72865	4.91889	-4.41584	1.91939e-05	0.00160324	2.03612
OR11M1P	-2.72581	0.100573	-3.16532	0.00187766	0.0302163	-2.27792
BX322784.1	-2.72428	0.14253	-3.98133	0.00010663	0.00482127	0.405386
ANLN	-2.72152	7.86571	-4.30988	2.94924e-05	0.00214475	1.62627
CLDN12	-2.71998	1.40919	-4.10678	6.5831e-05	0.00361553	0.862484
RPS3AP42	-2.70898	0.173558	-3.50307	0.000606965	0.0144197	-1.23009
CCDC34	-2.70402	2.58632	-4.37517	2.26537e-05	0.00178117	1.87789
LDHAP2	-2.69888	6.77526	-3.70461	0.000297428	0.00929856	-0.562018
TUBB3	-2.69865	0.0581287	-2.92189	0.00401971	0.0491688	-2.97547
TRGJP1	-2.69828	34.062	-3.31355	0.00115573	0.0219128	-1.82931
RPL7P44	-2.69739	0.679216	-4.16736	5.19585e-05	0.00307274	1.08725
GHRH	-2.69735	0.206763	-3.367	0.000966344	0.0194349	-1.66321
AXDND1	-2.69374	0.0493836	-3.74912	0.000253093	0.00841359	-0.410276
SYF2P2	-2.69061	0.565433	-3.44422	0.000743419	0.0163573	-1.41921
MYO1C	-2.69017	2.17072	-3.31984	0.00113177	0.0216447	-1.80989
GAREM1	-2.6891	0.293185	-3.77769	0.000228021	0.00785488	-0.312105
RPL7P26	-2.6815	0.502417	-3.90436	0.000142594	0.0058347	0.130589
Z85996.1	-2.68149	1.8312	-2.96057	0.00357253	0.0457079	-2.86794
SPATA41	-2.6814	0.326702	-3.48667	0.000642417	0.0148905	-1.28307
PPIAP80	-2.67933	0.161853	-3.62055	0.000401896	0.0112419	-0.844462
RPS7P8	-2.67482	0.295653	-3.87699	0.000157967	0.00622349	0.033911
SNRPGP10	-2.67334	0.798107	-3.37618	0.000936874	0.0190575	-1.63443
NRIP3	-2.66885	2.22137	-3.44317	0.000746089	0.0163964	-1.42255
PARD6G	-2.66818	0.720052	-2.93424	0.00387173	0.0482038	-2.94129
MAP6D1	-2.66796	2.66935	-5.07746	1.12288e-06	0.000232669	4.76201
RPL23AP2	-2.66426	1.91441	-3.38833	0.000899205	0.0185826	-1.59628
EEF1A1P21	-2.66379	0.127993	-3.96701	0.000112591	0.00498496	0.353916
RPL7P41	-2.65122	0.110709	-2.99846	0.00317916	0.042479	-2.76137
AP003170.4	-2.65068	0.737092	-4.22297	4.1723e-05	0.00264936	1.29588
RPS2P1	-2.6491	1.0839	-4.15868	5.37578e-05	0.00314154	1.05489
HMGN2P40	-2.64685	0.314559	-4.24681	3.79535e-05	0.00249927	1.386
ARF4P2	-2.64407	0.281442	-3.23404	0.00150243	0.0260325	-2.07217
ATP5MC1P4	-2.64113	0.334344	-3.84667	0.000176825	0.00665716	-0.0725011
NOSTRIN	-2.64101	1.10485	-3.86763	0.000163577	0.00633583	0.000971353
P4HA3-AS1	-2.63658	0.0554613	-3.04812	0.00272402	0.038666	-2.61991
FAM57B	-2.63594	0.269383	-3.38955	0.0008955	0.0185345	-1.59244
RNU6-1254P	-2.63414	0.716847	-2.99011	0.00326231	0.0430989	-2.78497
MGST1	-2.63254	23.2372	-4.15818	5.38628e-05	0.00314154	1.05304
RPS12P18	-2.62782	0.28754	-3.36092	0.000986332	0.0197184	-1.68223
DLGAP5	-2.62557	5.62524	-3.78881	0.000218913	0.00762694	-0.273724
RNU6-553P	-2.6244	5.08449	-3.82551	0.000191242	0.00703181	-0.146404
RNU6-387P	-2.62197	9.43236	-4.73916	4.95436e-06	0.000667651	3.33324
RN7SL76P	-2.62153	0.403615	-3.22953	0.00152471	0.026254	-2.08578
MTND2P9	-2.6206	0.170019	-3.87135	0.000161325	0.00629806	0.0140565
MTCO2P27	-2.61882	1.06847	-3.86092	0.00016771	0.00643261	-0.0225714
ESCO2	-2.6187	1.71807	-4.39043	2.12906e-05	0.0017156	1.93713
DEPDC1-AS1	-2.61327	0.0815845	-3.02257	0.0029501	0.0406176	-2.69295
NPM1P46	-2.61323	0.311792	-4.46984	1.53773e-05	0.00141731	2.24796
RNA5SP354	-2.60078	4.38547	-2.92341	0.00400127	0.0491016	-2.97128
TPT1P1	-2.59726	0.590678	-3.86703	0.00016394	0.00634544	-0.00112083
DIAPH3	-2.5955	1.5972	-4.87451	2.75782e-06	0.000446031	3.89633
FAM72D	-2.5931	0.417473	-4.28645	3.23988e-05	0.00225878	1.5367
CDC25C	-2.59296	2.17612	-4.69354	6.02096e-06	0.000759399	3.14608
LMOD2	-2.59178	0.518032	-2.96716	0.00350107	0.0451811	-2.8495
DPY19L1P2	-2.59102	0.973149	-3.05875	0.00263472	0.0377876	-2.58935
GFAP	-2.59067	0.0533493	-4.0371	8.61665e-05	0.00420531	0.607181
RPS24P17	-2.59022	0.528424	-3.01122	0.00305599	0.0415298	-2.72523
NCAPD2P1	-2.58909	0.0476594	-3.69283	0.000310337	0.00953446	-0.601923
MANF	-2.58882	18.2914	-4.25877	3.6189e-05	0.00241773	1.43133
RN7SKP185	-2.58834	2.02138	-3.66381	0.000344439	0.0101359	-0.699797
MT-TC	-2.58684	31.6433	-3.44089	0.000751947	0.0164747	-1.42983
FAM72C	-2.58425	0.229192	-3.65641	0.000353678	0.0102957	-0.72463
RDH10	-2.57361	1.19147	-2.99654	0.0031981	0.04267	-2.7668
MIR4650-1	-2.57265	1.36142	-3.65044	0.000361314	0.0104483	-0.744666
GNG5P2	-2.57066	0.444478	-3.07044	0.00253968	0.0369264	-2.55565
TPT1P8	-2.57063	0.305743	-3.7755	0.000229858	0.00788877	-0.319658
NPB	-2.5704	0.0531551	-3.60244	0.000428553	0.0116933	-0.904626
RNU6-665P	-2.56513	3.30649	-4.4107	1.96014e-05	0.00162462	2.01605
PVT1	-2.5641	7.54272	-4.59015	9.32287e-06	0.0010236	2.72688
MIR606	-2.56327	6.03976	-3.12193	0.00215755	0.0331708	-2.40584
HMGN2P6	-2.56214	1.00499	-3.2619	0.00137121	0.0244428	-1.98766
RNU7-113P	-2.56161	5.27587	-4.076	7.41746e-05	0.00383876	0.74926
RPL7P13	-2.56054	0.656005	-3.34581	0.00103766	0.0203317	-1.72934
MND1	-2.55613	3.99543	-5.11063	9.67318e-07	0.000209904	4.9059
NUDT7	-2.55602	2.8503	-3.42053	0.00080606	0.0173342	-1.49455
HNRNPA3P8	-2.54944	0.126899	-3.76969	0.000234791	0.00800984	-0.339648
MTND2P24	-2.54328	0.145964	-2.99858	0.00317799	0.0424736	-2.76103
TOP2A	-2.54213	22.8062	-4.09412	6.91467e-05	0.00369804	0.81585
PRC1-AS1	-2.53999	2.70404	-4.94321	2.03999e-06	0.000361537	4.18654
ZNF695	-2.53841	0.577442	-3.36128	0.000985108	0.0197011	-1.68107
REEP6	-2.53489	1.53993	-3.11125	0.00223213	0.0339482	-2.43709
SNORA2B	-2.53462	9.69032	-5.36918	2.96334e-07	9.38254e-05	6.04934
SPINK4	-2.53199	1.4538	-3.79603	0.000213181	0.00749835	-0.248738
RPL7P20	-2.52715	0.29173	-3.60161	0.000429802	0.0117043	-0.907354
ATP5F1AP2	-2.51681	0.259621	-3.76778	0.000236437	0.0080393	-0.346223
EIF5P1	-2.51468	0.148709	-3.14541	0.00200165	0.0315666	-2.33683
RPL7P2	-2.51257	0.307265	-3.06505	0.0025831	0.0373577	-2.5712
KLHL25	-2.51079	0.547584	-3.16291	0.00189228	0.0303807	-2.28507
RNU6-615P	-2.51006	1.38385	-3.5665	0.000486432	0.0125649	-1.02321
MTND4LP5	-2.5003	6.61204	-3.03346	0.0028517	0.0398061	-2.66189
TTK	-2.49777	4.234	-4.50192	1.34687e-05	0.00131623	2.3747
SRSF10P1	-2.49751	0.958939	-3.76146	0.000241957	0.00816185	-0.367941
ASPM	-2.49341	6.40916	-3.01878	0.00298504	0.0409295	-2.70373
RN7SL182P	-2.492	8.70185	-4.0956	6.87528e-05	0.00369702	0.82127
RPL9P7	-2.49151	1.99086	-4.02788	8.92686e-05	0.00430465	0.573668
HSP90AA6P	-2.49135	0.462552	-3.59149	0.000445452	0.0119474	-0.940843
RPL7P58	-2.49083	0.487419	-3.46846	0.000684055	0.0154902	-1.34164
HMGB1P11	-2.48797	0.127919	-3.29587	0.00122563	0.0226993	-1.88374
MT-TY	-2.48672	80.1001	-3.38315	0.000915098	0.018841	-1.61257
IQCK	-2.4834	0.472897	-4.01883	9.2417e-05	0.00437868	0.540832
FDPSP4	-2.47827	0.314053	-3.48279	0.000651078	0.0150211	-1.29556
AGBL5-AS1	-2.47555	0.281351	-3.89232	0.000149175	0.00600736	0.0879746
RNU6-583P	-2.46172	2.53898	-3.38839	0.000899011	0.0185826	-1.59608
SNRPGP9	-2.46161	0.770628	-2.99356	0.00322775	0.0428375	-2.77524
KNL1	-2.46156	5.42441	-3.75696	0.000245971	0.00824144	-0.383422
C1orf53	-2.46048	0.638684	-3.25595	0.00139829	0.0247652	-2.00575
RNY4P6	-2.45861	14.1826	-3.56527	0.000488545	0.0125847	-1.02726
NPM1P6	-2.44929	0.977749	-3.39348	0.000883653	0.0183651	-1.58006
WT1	-2.44851	4.08664	-3.1981	0.00168898	0.0282031	-2.18026
KIF20A	-2.44764	6.1574	-4.39246	2.11145e-05	0.0017039	1.94505
SNRPFP2	-2.44737	2.46175	-4.39553	2.08523e-05	0.00169266	1.95698
KCNJ14	-2.44681	1.69814	-4.13641	5.86537e-05	0.00335702	0.97209
RPL6P29	-2.44533	0.140838	-3.80706	0.000204709	0.0073076	-0.210534
PEX5L	-2.44463	0.208101	-3.50224	0.000608703	0.0144249	-1.23276
NOCT	-2.44447	13.9559	-5.55441	1.24194e-07	5.6572e-05	6.89187
NDC80	-2.44345	5.15901	-4.55042	1.10093e-05	0.00115626	2.56764
RPL21P120	-2.44297	0.969869	-3.75606	0.000246776	0.00825838	-0.386496
RPL7P1	-2.43966	6.33985	-3.02267	0.00294922	0.0406176	-2.69268
RPS3AP25	-2.43596	1.03417	-4.10565	6.61221e-05	0.00361553	0.858296
HELLPAR	-2.42804	0.119112	-4.33958	2.61658e-05	0.00198102	1.74038
SERBP1P6	-2.42126	0.202487	-3.87053	0.000161818	0.00630836	0.0111786
COMP	-2.42049	0.116523	-3.10009	0.00231265	0.0347889	-2.46966
MORN3	-2.42044	1.89856	-3.40024	0.000863649	0.0180995	-1.55876
NPM1P35	-2.41496	0.205888	-3.69883	0.000303704	0.00939879	-0.581632
ADCY9	-2.41395	4.76528	-3.68817	0.00031559	0.00962579	-0.617686
BANF1P1	-2.41346	2.06527	-3.37819	0.000930554	0.018996	-1.62814
RN7SL395P	-2.41036	1.27607	-3.5954	0.000439352	0.0118589	-0.927933
RNU6-137P	-2.40795	1.48735	-3.12158	0.00215998	0.0331897	-2.40688
CENPF	-2.40606	9.62526	-4.23648	3.95458e-05	0.00255983	1.34688
DCBLD2	-2.40546	1.42013	-3.35589	0.00100315	0.0199308	-1.69793
HMGB1P4	-2.40249	0.36783	-3.73479	0.000266641	0.00867466	-0.459318
RPL36AP39	-2.40131	0.38027	-2.92219	0.00401614	0.0491609	-2.97466
HNRNPA3P1	-2.39989	0.179843	-3.26578	0.00135379	0.0242407	-1.97583
NPM1P12	-2.39827	0.240203	-3.47821	0.000661451	0.0151589	-1.3103
RPL17P26	-2.39761	0.408545	-4.40304	2.02232e-05	0.00165296	1.98623
RNU6-190P	-2.39538	7.17738	-4.50498	1.32988e-05	0.00130425	2.38684
PTGES3P3	-2.39334	0.761291	-4.61187	8.50931e-06	0.000957158	2.81437
PPIAP25	-2.38993	0.129049	-3.40566	0.000847888	0.0178848	-1.54163
SPC25	-2.38936	4.02776	-4.68545	6.23204e-06	0.000775375	3.11302
ARL4D	-2.38906	0.418085	-3.68172	0.000322999	0.00973892	-0.639476
RN7SL166P	-2.38705	1.29675	-3.88049	0.000155915	0.00616253	0.0462541
MGARP	-2.37865	0.112936	-3.6599	0.000349299	0.0102274	-0.712941
GDI2P1	-2.37477	0.119048	-3.27594	0.0013092	0.0237132	-1.94483
C1orf100	-2.37308	1.18333	-4.35944	2.41455e-05	0.00186134	1.81703
NACA4P	-2.36245	0.463981	-4.95101	1.97092e-06	0.000354821	4.21971
RAB42	-2.36179	0.682337	-4.25882	3.61819e-05	0.00241773	1.43152
TUBB6	-2.36089	14.2396	-3.21934	0.00157626	0.0268808	-2.1165
HMGB3P21	-2.35935	0.466245	-3.70701	0.000294867	0.00924995	-0.553891
ATP6V1G1P4	-2.35848	0.633995	-4.02662	8.97013e-05	0.00432174	0.569087
GNB1L	-2.35173	2.15488	-3.23241	0.00151043	0.0261092	-2.07708
RN7SL37P	-2.34847	1.03661	-3.17692	0.00180878	0.0294518	-2.24347
LINC00997	-2.34825	2.41366	-4.23545	3.97068e-05	0.00256025	1.34302
LONRF3	-2.34781	2.53897	-3.0852	0.00242423	0.0359764	-2.51295
GMPSP1	-2.34755	0.359324	-3.94099	0.00012424	0.00532072	0.260796
RAB44	-2.34573	30.8519	-3.76083	0.000242515	0.00817453	-0.37011
ELAVL3	-2.34376	0.0370677	-3.29018	0.00124898	0.0230157	-1.90122
HNRNPA1P47	-2.34247	0.20669	-3.3974	0.000871988	0.018212	-1.5677
E2F8	-2.34245	5.21255	-4.02577	8.99936e-05	0.00432808	0.566005
CHRM5	-2.34192	0.457128	-3.15594	0.00193515	0.0307909	-2.30571
PPIAP83	-2.34105	0.18447	-3.06011	0.00262348	0.0377178	-2.58543
RN7SL413P	-2.34066	4.51315	-3.24425	0.00145303	0.0253996	-2.04127
HNRNPA1P51	-2.34051	0.196675	-3.31325	0.0011569	0.0219193	-1.83025
RPL34P1	-2.33865	0.367368	-3.18894	0.00173983	0.0287114	-2.20763
HSP90B1	-2.33588	135.024	-5.6809	6.78841e-08	3.49679e-05	7.47797
KDM5C-IT1	-2.33237	0.8228	-3.94264	0.000123466	0.00529166	0.266709
AP003097.1	-2.32997	0.0896916	-3.17669	0.00181007	0.0294555	-2.24413
FBXO43	-2.32984	1.20639	-3.45008	0.000728642	0.0161612	-1.4005
TUBAP	-2.32646	0.0581167	-3.39416	0.000881618	0.01835	-1.57791
MIR548AA1	-2.32389	13.3383	-3.97328	0.000109942	0.00490264	0.376441
RPL21P93	-2.31901	0.84555	-3.50887	0.000594868	0.0142926	-1.21129
RPL6P25	-2.31852	0.215224	-3.87497	0.00015916	0.00624816	0.0268093
ALDH7A1	-2.31519	1.28263	-3.04948	0.00271245	0.0385414	-2.61601
HMGN2P21	-2.31375	0.403518	-2.92724	0.00395499	0.0487885	-2.96068
RPSAP27	-2.31356	0.0670336	-3.17273	0.00183335	0.029679	-2.25591
SNORD63	-2.31252	14.1159	-4.67983	6.38268e-06	0.00078634	3.0901
RPL21P119	-2.31209	1.25305	-3.53256	0.000547806	0.013619	-1.1343
SH3D19	-2.31181	3.01763	-3.5335	0.000546	0.0135822	-1.13122
AP001318.3	-2.30964	8.00996	-3.02066	0.00296769	0.0407805	-2.69839
RPL7AP38	-2.30677	0.0989666	-3.43931	0.000756006	0.0165287	-1.43485
LRRN4CL	-2.30652	0.163173	-3.71767	0.000283711	0.00903367	-0.517649
LRP11	-2.30577	2.19216	-3.30064	0.00120642	0.0225447	-1.8691
C17orf58	-2.30571	2.5454	-6.15116	6.71073e-09	6.37716e-06	9.729
ACACB	-2.29815	2.62839	-3.06764	0.00256214	0.0371557	-2.56373
CDK1	-2.29451	8.50706	-4.04604	8.32577e-05	0.00411735	0.639728
RNU6-789P	-2.29394	9.47225	-4.00856	9.61207e-05	0.00448071	0.503616
STAC2	-2.29265	0.0316374	-3.54576	0.00052312	0.0132565	-1.09121
E2F7	-2.29244	1.81147	-3.18705	0.00175052	0.0288441	-2.21328
NCAPG	-2.29207	7.43631	-4.62004	8.22149e-06	0.000932395	2.84734
NUF2	-2.28861	4.41255	-4.33585	2.65634e-05	0.0019974	1.726
PCLAF	-2.28249	15.692	-4.38904	2.14108e-05	0.00172026	1.93175
PPIAP16	-2.2768	1.85347	-3.00911	0.00307606	0.0416567	-2.73121
RPL7P48	-2.27636	0.541185	-3.00674	0.00309873	0.0418199	-2.73793
STX8P1	-2.27372	6.01462	-3.12706	0.00212256	0.0328714	-2.39081
MTND6P18	-2.27173	2.99077	-3.06238	0.00260484	0.0375448	-2.57889
MTCO3P13	-2.27117	0.931862	-3.01261	0.00304282	0.0414614	-2.72128
CTNNAL1	-2.26917	4.7196	-4.21573	4.29372e-05	0.00269682	1.26859
HNRNPA1P55	-2.26451	0.290599	-3.51772	0.000576854	0.0140064	-1.18258
RN7SL233P	-2.26095	1.48706	-3.62325	0.000398066	0.0111594	-0.835489
RPL9P21	-2.25758	0.564968	-3.5027	0.000607746	0.0144197	-1.23129
MAFG-DT	-2.25586	0.701827	-3.50276	0.000607622	0.0144197	-1.2311
RPL12P2	-2.25521	0.350677	-3.67657	0.000329033	0.00979756	-0.656849
ZNF20	-2.25458	0.892875	-3.70838	0.000293408	0.00921994	-0.549232
VDAC3P1	-2.25392	0.169348	-3.73402	0.000267388	0.00867942	-0.46195
LYST-AS1	-2.2531	3.85827	-3.20092	0.0016736	0.028053	-2.17182
RPSAP41	-2.25253	0.490783	-2.97939	0.00337186	0.0439666	-2.81515
DBF4P1	-2.25235	0.149184	-4.09736	6.82852e-05	0.00368988	0.827747
SGO2	-2.25182	4.72162	-4.93875	2.0804e-06	0.000366344	4.16765
SNORA19	-2.24704	4.37658	-3.88816	0.000151513	0.00606457	0.0732943
SNRPGP2	-2.24521	2.03445	-3.53843	0.000536685	0.0134619	-1.11514
MELK	-2.24492	5.98938	-4.31729	2.86268e-05	0.00211221	1.65467
CCNI2	-2.24467	0.20055	-3.34805	0.00102988	0.0202726	-1.72235
MTATP6P27	-2.23863	1.79128	-3.94584	0.000121984	0.00524444	0.27813
RPSAP28	-2.22799	0.133299	-3.37578	0.000938161	0.0190637	-1.6357
RNU7-170P	-2.22523	5.62411	-3.74935	0.000252886	0.00841176	-0.409504
RN7SL442P	-2.22186	0.674799	-2.98899	0.00327362	0.043145	-2.78814
B4GALT2	-2.22165	4.46603	-3.89033	0.00015029	0.00603755	0.080946
IFIT1P1	-2.22104	0.711606	-4.01037	9.54577e-05	0.00445877	0.510171
NAP1L1P3	-2.22056	0.735802	-3.34843	0.00102858	0.0202545	-1.72117
NACA2	-2.21136	1.59612	-4.04623	8.31962e-05	0.00411735	0.640428
AP000873.3	-2.21062	0.400655	-2.96356	0.0035399	0.045443	-2.85957
Z99714.1	-2.20999	0.4055	-3.36751	0.000964672	0.0194232	-1.6616
MT-ATP8	-2.20969	4281.01	-2.98772	0.00328639	0.0432615	-2.79169
RFLNB	-2.20899	69.3251	-4.02087	9.16988e-05	0.00437211	0.548222
CCNA2	-2.20797	13.6419	-3.96706	0.000112571	0.00498496	0.354082
SNORA2C	-2.20455	4.01296	-3.99813	0.000100023	0.00459796	0.465936
XPOTP1	-2.20389	0.144284	-4.12357	6.1666e-05	0.00348243	0.924529
RNU6-877P	-2.19914	6.74287	-3.87757	0.000157625	0.00621446	0.0359561
HNRNPA1P54	-2.19608	0.0567208	-4.0836	7.20248e-05	0.00376941	0.777158
RPL7P37	-2.19426	0.598245	-3.23352	0.00150497	0.0260601	-2.07373
NEK2	-2.19217	2.97487	-3.58724	0.000452188	0.0120344	-0.954893
HYLS1	-2.19176	1.89208	-4.60368	8.80775e-06	0.000980721	2.78133
RNU6-323P	-2.19113	2.27405	-4.15097	5.54069e-05	0.00320469	1.02618
NPM1P5	-2.18703	0.291424	-3.85703	0.000170156	0.0064948	-0.0362339
CYCSP2	-2.18475	3.74155	-3.5035	0.000606053	0.0144106	-1.22868
PPIAP66	-2.18313	0.223692	-3.65202	0.000359278	0.0104041	-0.739367
RN7SL604P	-2.1826	0.841397	-3.10631	0.00226746	0.034334	-2.45153
RNU7-49P	-2.18032	3.84399	-3.3645	0.000974518	0.0195365	-1.67103
CHRNB1	-2.17467	2.41984	-4.21917	4.23559e-05	0.00267721	1.28156
RNU6-1043P	-2.17442	6.14736	-4.11393	6.40255e-05	0.00355458	0.88888
KDELC2	-2.17108	7.79586	-5.12009	9.26942e-07	0.000205182	4.94705
UAP1	-2.1701	6.98766	-4.4176	1.90564e-05	0.00159625	2.04299
NBPF2P	-2.16984	1.30307	-3.39613	0.000875753	0.0182768	-1.57171
MIR1537	-2.16961	10.1038	-3.03606	0.00282869	0.0395608	-2.65447
PHYH	-2.16846	3.93994	-4.65766	7.01257e-06	0.000837767	2.99983
RPL21P11	-2.16752	1.22196	-3.60897	0.000418756	0.0115692	-0.882966
MTCO1P45	-2.16694	0.457714	-2.95114	0.00367718	0.046594	-2.89428
GOLM1	-2.16447	6.03009	-3.95212	0.000119123	0.00516576	0.300572
RPS24P13	-2.16062	0.502752	-3.04135	0.00278229	0.0391402	-2.63931
ALG1L13P	-2.15694	1.92413	-3.33342	0.00108159	0.020986	-1.76782
MTCO1P29	-2.15628	0.728541	-3.01042	0.00306359	0.0415799	-2.7275
MNS1	-2.15571	2.07438	-4.82085	3.48334e-06	0.000519693	3.67171
RPL39P3	-2.15153	71.0222	-3.59737	0.000436301	0.011817	-0.921407
RPL7P8	-2.1508	0.579423	-3.92543	0.000131745	0.00552616	0.205358
PKD2L2	-2.15064	1.61018	-3.72838	0.000272911	0.00880166	-0.48117
TPT1P6	-2.14915	3.07616	-3.75663	0.000246261	0.00824615	-0.384531
TGM4	-2.14911	0.236693	-3.27752	0.00130239	0.0236296	-1.94
HSPD1P1	-2.14876	0.335729	-3.82126	0.000194263	0.00709555	-0.161177
KIF15	-2.14801	5.12626	-4.05069	8.17814e-05	0.00409404	0.656687
RPL24P4	-2.14645	13.0286	-3.69227	0.000310964	0.0095484	-0.603819
SUB1P4	-2.14423	1.0049	-3.30536	0.00118766	0.0222957	-1.85457
AP001646.2	-2.13623	0.101179	-3.6042	0.000425892	0.0116438	-0.898794
RNA5SP268	-2.13093	2.72596	-3.0407	0.00278799	0.0392104	-2.64119
RPL21P12	-2.13065	0.375884	-3.12202	0.00215692	0.0331705	-2.40558
ZDHHC14	-2.1264	2.64896	-4.00676	9.67844e-05	0.00450546	0.4971
SNORD127	-2.12517	2.28786	-3.16373	0.00188728	0.0303181	-2.28263
RPS27AP9	-2.11563	0.610581	-3.58195	0.000460707	0.0121974	-0.972363
AP003086.2	-2.11512	4.10378	-4.541	1.14502e-05	0.00118852	2.53005
RPS3AP4	-2.11457	0.314449	-3.38501	0.000909352	0.0187447	-1.60671
MORN2	-2.11227	2.0727	-4.13262	5.95273e-05	0.00338943	0.958049
NPM1P34	-2.11106	0.159668	-3.06386	0.00259277	0.0374001	-2.57463
C4orf46	-2.11	7.86439	-5.65512	7.68292e-08	3.84963e-05	7.35781
MTCO1P14	-2.1088	0.212005	-3.84035	0.000181018	0.00676435	-0.0946001
TOMM20P4	-2.10744	0.314367	-3.70929	0.00029245	0.00919508	-0.546159
RPS27AP1	-2.10602	0.792489	-3.39558	0.000877392	0.0183024	-1.57344
GGH	-2.10597	7.02154	-4.41332	1.93924e-05	0.00161458	2.02629
ATP5PBP1	-2.10382	4.2105	-2.98921	0.00327137	0.0431256	-2.78751
PDE6A	-2.10219	0.200522	-3.43323	0.000771901	0.0168095	-1.45423
SKA3	-2.10219	6.55524	-4.31796	2.85489e-05	0.0021098	1.65727
RPS13P2	-2.10163	8.69361	-4.00575	9.7158e-05	0.00451523	0.493451
RPL12P44	-2.10083	1.88038	-3.65773	0.000352023	0.0102851	-0.72023
CENPS	-2.09968	1.2798	-5.79426	3.92402e-08	2.27663e-05	8.01035
HSPA8P16	-2.09893	0.0717799	-2.96688	0.00350406	0.0452091	-2.85028
MTND5P2	-2.09789	3.69131	-3.25006	0.00142559	0.025087	-2.02363
AP000919.4	-2.0961	5.98413	-3.29783	0.00121771	0.0225905	-1.87773
TAF1L	-2.09393	0.0440364	-3.48792	0.000639641	0.0148606	-1.27903
RPL7P6	-2.09306	1.56789	-3.46531	0.000691502	0.0156011	-1.35174
ARHGAP11A	-2.0922	9.01622	-4.10446	6.64285e-05	0.00362157	0.853908
AURKA	-2.09087	5.67694	-4.1418	5.74317e-05	0.00329392	0.992088
GRB10	-2.09087	9.05335	-3.03043	0.00287879	0.0401087	-2.67055
RCN1	-2.08829	8.28738	-5.08738	1.07397e-06	0.000226798	4.80497
LINC02012	-2.08826	0.585644	-3.17323	0.0018304	0.0296724	-2.25443
RPL21P4	-2.08715	1.03021	-4.06815	7.64564e-05	0.00390189	0.720524
ANP32BP1	-2.08633	0.526584	-3.50714	0.000598464	0.0143227	-1.21692
LYST	-2.08242	27.7658	-3.41885	0.000810693	0.0174085	-1.49988
THAP5P1	-2.07536	1.77331	-3.34969	0.00102424	0.0202123	-1.71725
B4GAT1	-2.07535	2.95912	-3.37351	0.00094537	0.0191425	-1.64282
KIF4A	-2.07341	4.52331	-3.94452	0.000122592	0.00526304	0.273427
PPIB	-2.0733	50.6581	-4.50751	1.31599e-05	0.00129804	2.39688
PPIAP55	-2.07225	0.392858	-3.72519	0.000276091	0.00886791	-0.492062
KRT8P15	-2.07216	0.847491	-3.72571	0.000275569	0.00885628	-0.49028
EIF4A1P5	-2.06917	0.407593	-4.16922	5.15805e-05	0.00305695	1.09419
PTPN2P1	-2.06702	0.79838	-3.28589	0.00126685	0.0232749	-1.91438
SSX2IP	-2.06679	4.06105	-4.29409	3.14223e-05	0.00222324	1.56586
MTCO1P46	-2.06464	0.0724277	-3.05822	0.00263915	0.0378315	-2.59089
IFT22	-2.05617	1.32437	-4.07367	7.48433e-05	0.00385527	0.740747
DHX9P1	-2.05584	0.21484	-4.29501	3.13066e-05	0.00222076	1.56938
EIF2S2P4	-2.05403	0.768475	-3.69364	0.00030943	0.00951723	-0.599177
RPL7P60	-2.05276	0.290539	-3.12577	0.00213129	0.0329354	-2.39458
DGKG	-2.04995	6.51711	-4.01467	9.39011e-05	0.00442355	0.525742
RPS4XP20	-2.0497	0.364508	-2.99149	0.00324839	0.0430182	-2.78107
CKAP2L	-2.04959	4.04805	-3.42568	0.000792037	0.0171397	-1.47821
RPS17P5	-2.04823	0.53489	-3.292	0.00124145	0.0229077	-1.89562
HNRNPA1P22	-2.04741	0.237059	-3.39137	0.000889994	0.0184621	-1.58671
MTCO1P15	-2.0455	0.557392	-3.40402	0.000852628	0.0179299	-1.54681
SMIM30	-2.04335	10.2782	-5.6236	8.93402e-08	4.3757e-05	7.21139
TPX2	-2.04306	20.6026	-4.19748	4.61479e-05	0.00284962	1.19999
CCNB2	-2.04285	10.1003	-4.13179	5.9722e-05	0.00339701	0.954947
CCDC87	-2.04276	0.0794588	-3.14232	0.00202153	0.0318072	-2.34592
RNU1-67P	-2.04238	4.56619	-3.71773	0.000283657	0.00903367	-0.517472
C1QBPP2	-2.04235	1.18734	-3.16315	0.00189083	0.0303661	-2.28436
YWHAZP5	-2.0414	0.436088	-3.0575	0.00264508	0.0378641	-2.59295
TMEM87A	-2.04075	14.7001	-6.00219	1.41269e-08	1.11233e-05	9.00401
MTA3	-2.03991	1.8097	-3.92554	0.00013169	0.00552616	0.205754
RPL7P24	-2.03923	0.769422	-3.69826	0.000304328	0.00940228	-0.583561
RPL34P6	-2.03693	0.649173	-3.41882	0.000810777	0.0174085	-1.49998
NACA3P	-2.03604	5.64675	-3.68659	0.000317394	0.00964792	-0.62304
PPIAP82	-2.03388	0.360584	-3.50258	0.000608002	0.0144197	-1.23168
NUSAP1	-2.03151	23.1883	-4.20465	4.48596e-05	0.00279066	1.22692
FBXO5	-2.0278	4.35589	-5.17422	7.25592e-07	0.000172381	5.1835
DUTP2	-2.02743	6.111	-3.67466	0.000331291	0.00984354	-0.66327
LDHBP1	-2.02735	0.168794	-3.56002	0.000497625	0.0127452	-1.04449
CPD	-2.02637	13.908	-4.10538	6.61892e-05	0.00361561	0.857334
RNU6-415P	-2.02384	22.0095	-3.01461	0.00302398	0.041317	-2.71559
SLC3A1	-2.01704	0.592201	-5.0753	1.13379e-06	0.000234049	4.75268
HNRNPA1P2	-2.01609	0.274387	-3.30723	0.00118027	0.022203	-1.84879
LINC02551	-2.01521	0.2043	-3.12661	0.00212562	0.0329002	-2.39213
BEST2	-2.01186	0.212156	-3.54579	0.000523061	0.0132565	-1.0911
FOSL1P1	-2.00841	1.22792	-3.1369	0.00205689	0.0322164	-2.36189
CCNB1	-2.00811	11.8647	-3.75734	0.000245622	0.00824144	-0.382089
GAPDHP39	-2.00691	4.61861	-3.88912	0.000150971	0.00606051	0.076673
ST13P18	-2.00634	0.159628	-3.70178	0.000300489	0.0093571	-0.571636
TPT1P9	-2.00389	8.70421	-3.70216	0.000300079	0.00934959	-0.570352
AP002812.1	-2.00047	6.06708	-4.69777	5.91335e-06	0.000758519	3.16338
HMGN2P7	-1.99891	0.608809	-3.30116	0.00120431	0.0225404	-1.86748
RPS15AP6	-1.99793	5.1802	-3.65674	0.000353271	0.0102957	-0.723551
RPL9P18	-1.99426	1.01662	-2.92333	0.00400221	0.0491016	-2.97149
RPL23AP40	-1.9929	2.55422	-3.31864	0.00113629	0.0217155	-1.81358
RPSAP46	-1.98828	0.533839	-4.34133	2.59812e-05	0.00197518	1.74714
MKI67	-1.98624	20.5669	-2.95103	0.00367839	0.0465967	-2.89458
SNORD11	-1.98594	14.4724	-3.82261	0.0001933	0.00708384	-0.156491
AP003170.5	-1.9833	0.745019	-3.99738	0.000100311	0.00459969	0.463214
TPT1P3	-1.98276	0.572852	-3.0861	0.00241734	0.0359226	-2.51033
NPM1P50	-1.98178	0.245726	-3.21626	0.00159215	0.0270698	-2.12576
PPIAP9	-1.98154	0.209481	-3.19871	0.00168562	0.0281706	-2.17843
HSP90AA2P	-1.97764	1.00233	-3.44881	0.000731809	0.0162054	-1.40454
CYCS	-1.97724	15.7644	-5.51254	1.5141e-07	6.09143e-05	6.69977
HIPK1-AS1	-1.97719	0.412356	-3.36508	0.000972622	0.019508	-1.66922
CNBD2	-1.97517	0.0661607	-3.25855	0.00138637	0.0246254	-1.99783
FSIP1	-1.97393	0.277003	-4.019	9.23588e-05	0.00437868	0.541429
MIR5585	-1.97381	1.4456	-2.96616	0.00351179	0.0452347	-2.85229
IGBP1-AS2	-1.97196	1.56677	-3.6079	0.00042034	0.0115897	-0.886504
HMGN2P17	-1.97123	2.97729	-3.57652	0.000469594	0.0123198	-0.990245
EIF1P6	-1.96918	1.87996	-3.28174	0.00128433	0.02344	-1.92707
NPM1P51	-1.96773	0.167327	-3.00808	0.00308592	0.0417186	-2.73414
WDR66	-1.96608	0.270075	-3.04005	0.00279362	0.0392426	-2.64303
HMGN2P4	-1.96458	0.742459	-3.77905	0.000226885	0.00782554	-0.307404
COX6CP10	-1.96395	4.11801	-3.96946	0.000111551	0.00495834	0.362696
RPS29P21	-1.95984	4.29404	-3.95686	0.000117004	0.00508991	0.317544
ST13P3	-1.95945	0.146475	-3.04935	0.0027135	0.0385465	-2.61637
EFCAB10	-1.9572	0.858751	-4.79725	3.85813e-06	0.000553772	3.57348
CDC6	-1.95695	4.507	-4.52674	1.21501e-05	0.00123281	2.47327
HSP90AA4P	-1.95662	0.178671	-2.96392	0.00353599	0.0454297	-2.85856
RPS3AP36	-1.95549	0.776809	-3.15646	0.00193192	0.0307484	-2.30417
RPS3AP12	-1.95403	0.914902	-3.68001	0.000324994	0.00976702	-0.645257
CACYBPP2	-1.9529	0.567435	-3.81121	0.000201604	0.00724369	-0.196135
RPS27AP3	-1.95224	1.75846	-3.84151	0.000180244	0.00675979	-0.0905601
SGO1	-1.95098	3.68728	-4.261	3.58682e-05	0.00240712	1.43981
RPGR	-1.95059	4.76274	-4.03871	8.56361e-05	0.00419556	0.613033
PRPH2	-1.94944	0.650215	-3.21752	0.00158565	0.0269907	-2.12198
VAT1	-1.9492	46.945	-3.60761	0.000420782	0.0115927	-0.887487
ECT2	-1.94903	5.57258	-4.90921	2.369e-06	0.000408039	4.04258
Z96811.1	-1.94791	1.7066	-3.77487	0.000230391	0.00790196	-0.32184
H2AFZP2	-1.94782	1.05059	-3.01732	0.00299869	0.0410325	-2.7079
RPL23AP50	-1.94629	3.19959	-4.17082	5.12562e-05	0.00305321	1.10018
PRR11	-1.94235	12.2845	-4.08572	7.14365e-05	0.00375344	0.78494
RSL24D1P8	-1.94227	1.36791	-3.12713	0.00212208	0.0328714	-2.3906
RPS3AP50	-1.94147	0.227822	-2.92512	0.00398052	0.0489938	-2.96654
BTF3P5	-1.93981	0.770137	-3.09296	0.00236548	0.0353328	-2.49042
TBCAP3	-1.93717	1.24603	-3.6717	0.000334838	0.0099382	-0.673265
AP000240.1	-1.93568	9.81137	-3.03218	0.00286312	0.039913	-2.66555
RPS24P8	-1.93528	2.15068	-3.09699	0.00233546	0.0350554	-2.47868
PPIAP42	-1.93409	6.90771	-4.11269	6.43367e-05	0.00356064	0.884278
THUMPD1	-1.93354	17.1651	-3.91362	0.000137723	0.0056946	0.163421
BIRC5	-1.93068	6.04146	-3.77111	0.000233581	0.00798158	-0.334785
RPL7AP7	-1.93044	0.136742	-3.21479	0.00159982	0.0271399	-2.1302
SLC35F2	-1.93009	5.49382	-3.76938	0.000235064	0.00800984	-0.340739
CCT5P1	-1.92907	0.204745	-3.2825	0.00128112	0.0234356	-1.92475
RPS7P14	-1.929	0.48048	-3.44653	0.000737546	0.0162801	-1.41182
RPSAP2	-1.92664	0.219991	-3.57297	0.000475494	0.0124145	-1.00193
FAM72B	-1.9263	0.849602	-3.26139	0.00137352	0.0244523	-1.98922
MTHFD2	-1.92229	14.2811	-5.209	6.19401e-07	0.00015518	5.33636
RNU2-7P	-1.92214	2.81435	-3.45337	0.000720457	0.0160376	-1.38997
PTTG1	-1.92131	9.28769	-3.88204	0.000155017	0.0061424	0.0517048
RANP1	-1.92099	1.10079	-4.45077	1.66331e-05	0.0014739	2.17293
MTCO1P2	-1.9195	9.38519	-3.02547	0.00292357	0.0404141	-2.68468
SEC61G	-1.91841	12.9755	-5.1557	7.89161e-07	0.000182757	5.1024
RPL4P2	-1.91841	0.488404	-3.94058	0.000124431	0.00532475	0.259345
LDHAP5	-1.91792	0.354451	-3.6566	0.000353449	0.0102957	-0.724023
LRRC19	-1.91745	1.02855	-3.93115	0.000128938	0.00544155	0.225714
RPL31P2	-1.91484	0.743952	-4.05745	7.96792e-05	0.004018	0.681374
STIL	-1.91434	4.80784	-4.46647	1.55926e-05	0.00142998	2.23467
HADHAP1	-1.91385	0.10403	-3.53042	0.000551899	0.0136653	-1.14126
ARL6IP1	-1.91385	45.1623	-7.43439	7.56355e-12	3.20677e-08	16.3688
UBXN8	-1.91066	3.37716	-5.19564	6.58286e-07	0.000160543	5.27753
RN7SL55P	-1.90825	0.929198	-2.91531	0.00410074	0.0498612	-2.99364
LRRC74B	-1.90553	0.0249335	-3.00309	0.00313401	0.0421	-2.74829
RRM2	-1.90386	14.9346	-3.31235	0.00116038	0.021948	-1.83303
NCAPGP1	-1.90321	2.89116	-3.67669	0.000328886	0.00979756	-0.656432
RPL9P32	-1.90253	4.13808	-4.11735	6.31802e-05	0.00352817	0.901498
AP000936.3	-1.90195	17.2425	-3.66878	0.000338363	0.0100051	-0.683094
TTC26	-1.89978	1.38438	-4.63694	7.6554e-06	0.000884576	2.91573
RPL7P47	-1.89961	1.46068	-3.50402	0.000604961	0.0144017	-1.227
EEF1A1P25	-1.89953	9.67162	-3.67911	0.000326044	0.00977723	-0.648283
RNU6-306P	-1.89915	4.23193	-2.98259	0.00333877	0.0436799	-2.80615
FTH1P3	-1.89901	5.4868	-4.63362	7.7635e-06	0.00089146	2.90228
PDXDC2P	-1.89775	0.33185	-3.84928	0.000175125	0.00660667	-0.0633855
RNU7-180P	-1.89724	4.13583	-3.01062	0.00306171	0.0415744	-2.72694
SNORA2A	-1.89687	3.46795	-3.33018	0.00109339	0.0211158	-1.77788
HSD17B6	-1.89232	0.240375	-3.21975	0.00157416	0.0268664	-2.11526
FRMD5	-1.88803	1.27943	-3.73439	0.000267029	0.00867466	-0.460685
SNORA74C-1	-1.88497	3.3455	-3.17738	0.00180609	0.0294255	-2.2421
FAM72A	-1.88384	0.524543	-3.46923	0.000682243	0.0154774	-1.33917
GTSE1	-1.88238	4.78387	-3.28279	0.00127989	0.0234287	-1.92386
HJURP	-1.88222	6.45372	-3.57319	0.000475127	0.0124145	-1.00121
PDIA3	-1.88096	71.0701	-6.10048	8.65439e-09	7.57149e-06	9.48117
DSCC1	-1.88084	5.61828	-3.85908	0.000168863	0.00645437	-0.029035
RWDD2A	-1.87979	0.653597	-3.58501	0.000455765	0.0121166	-0.962268
HMBOX1-IT1	-1.87967	1.51893	-3.37603	0.000937366	0.0190575	-1.63492
RPL23AP65	-1.8774	2.19986	-2.96567	0.00351706	0.0452856	-2.85366
SPIN4	-1.87642	12.9204	-2.92215	0.00401655	0.0491609	-2.97475
RNU6-1141P	-1.87569	9.83986	-3.90814	0.000140589	0.0057784	0.143966
NPM1P39	-1.87494	0.861632	-3.41018	0.000834985	0.0177007	-1.52736
RPA4	-1.87486	1.26543	-3.63125	0.000386896	0.0109807	-0.808813
MAD2L1	-1.87261	4.86932	-4.69648	5.94604e-06	0.000758519	3.15809
RPS27AP10	-1.87118	7.13384	-3.12609	0.00212911	0.0329178	-2.39364
RPL17P44	-1.87045	0.276685	-2.92478	0.00398466	0.0490286	-2.96749
ATP6V0E1P1	-1.86796	8.08719	-3.08037	0.00246146	0.0363599	-2.52694
EHHADH	-1.86468	1.72817	-3.40752	0.000842565	0.0177998	-1.53577
RPL17P20	-1.86428	0.242869	-3.11316	0.00221865	0.0338438	-2.43152
MRPL33	-1.86405	21.9821	-3.12558	0.00213262	0.0329438	-2.39515
MIR4670	-1.86128	2.78114	-2.99429	0.0032204	0.0427812	-2.77315
PRPS2	-1.86111	17.3361	-5.31765	3.76223e-07	0.000108001	5.81837
RPL19P21	-1.85909	1.17739	-3.97107	0.000110868	0.00493995	0.368502
SPCS2P4	-1.85905	1.00522	-4.48188	1.46323e-05	0.00137995	2.29544
RNU6-118P	-1.85833	23.0197	-3.50411	0.000604776	0.0144017	-1.22671
HNRNPCP3	-1.85742	0.180488	-3.07267	0.0025219	0.0367919	-2.5492
FAM71D	-1.85679	0.191923	-3.3469	0.00103387	0.0203006	-1.72594
RNY1P9	-1.85332	2.65443	-3.07074	0.00253733	0.0369192	-2.5548
TMPOP2	-1.85318	0.293993	-3.83587	0.000184049	0.00685474	-0.110261
PHKA1P1	-1.85133	1.70011	-3.06039	0.00262122	0.0377118	-2.58464
AF279873.2	-1.84879	0.278434	-3.15667	0.00193062	0.0307366	-2.30355
TMC4	-1.84838	1.86334	-3.22162	0.00156462	0.0267401	-2.10964
SPA17	-1.84781	0.539321	-3.53996	0.00053384	0.0134357	-1.11017
ANP32E	-1.84732	29.6589	-4.225	4.13878e-05	0.00264024	1.30356
KPNA2	-1.84647	28.8057	-4.92912	2.17051e-06	0.000378583	4.12682
AP002433.1	-1.84444	1.05496	-3.7941	0.000214704	0.00753267	-0.255441
RPS15AP18	-1.84398	1.65711	-3.05933	0.00262993	0.0377538	-2.58768
RPL30P14	-1.84137	0.748444	-3.08712	0.00240953	0.0358451	-2.50736
C8orf59P2	-1.83578	2.08848	-3.40892	0.000838547	0.017754	-1.53132
MTFR2	-1.8301	2.8502	-4.35141	2.49437e-05	0.00191747	1.786
FAIM	-1.8295	4.09826	-2.94245	0.003776	0.0474082	-2.91847
EIF4A1P7	-1.82882	0.301583	-4.06628	7.70112e-05	0.00391571	0.713667
MTCO1P3	-1.82822	3.41361	-3.0009	0.00315529	0.0422625	-2.75448
CDK5R1	-1.82779	0.694948	-3.58129	0.000461777	0.0122057	-0.974536
SLC1A4	-1.82694	12.0017	-4.44999	1.66869e-05	0.00147436	2.16984
HSPA8P7	-1.82375	0.202684	-3.29372	0.00123441	0.0228235	-1.89035
BZW1P2	-1.82236	1.46287	-4.01595	9.34431e-05	0.00440951	0.530373
LSM5	-1.82107	5.44184	-5.97918	1.58332e-08	1.2011e-05	8.89302
RGS12	-1.81853	1.96551	-3.11304	0.00221946	0.0338438	-2.43186
CLSPN	-1.81762	7.76228	-3.81516	0.000198688	0.00720467	-0.182405
SETP14	-1.81753	1.41022	-3.64316	0.000370828	0.0106564	-0.769042
EEF1GP8	-1.8163	0.232768	-3.17821	0.00180121	0.0293939	-2.23961
KIF11	-1.81289	14.1126	-3.74586	0.000256118	0.00847156	-0.421451
RPL5P33	-1.8121	0.205862	-3.0459	0.00274303	0.0388258	-2.62629
MVB12B	-1.81025	4.53358	-3.19368	0.00171332	0.0284163	-2.19346
RPL12P38	-1.80962	0.244805	-3.83248	0.000186375	0.00691223	-0.1221
EEF1A1P26	-1.8096	0.415103	-3.10765	0.00225786	0.034245	-2.44763
ETF1P2	-1.80365	3.6044	-3.41687	0.000816192	0.0174839	-1.50617
MT-ND6	-1.80135	2586.23	-2.96056	0.00357259	0.0457079	-2.86795
HNRNPA3P3	-1.80085	0.188269	-3.385	0.000909391	0.0187447	-1.60675
RPSAP39	-1.79775	0.328826	-3.36603	0.000969501	0.0194694	-1.66624
PEX11G	-1.79562	6.50416	-3.0183	0.00298952	0.0409318	-2.7051
RPS10P3	-1.79265	1.7654	-3.4018	0.000859072	0.0180242	-1.55382
CRB2	-1.79113	1.0019	-2.95519	0.00363183	0.0462407	-2.88296
HNRNPLP2	-1.79012	1.40444	-4.05967	7.90005e-05	0.00399108	0.689485
SNRPEP4	-1.78905	2.70862	-4.20522	4.47586e-05	0.00278753	1.22907
RNU6-94P	-1.78885	6.52945	-3.19484	0.00170688	0.0283778	-2.18999
KDELR3	-1.7886	2.84246	-3.99373	0.000101714	0.00464856	0.450064
MTND3P25	-1.78539	3.77236	-3.59635	0.000437882	0.0118481	-0.924794
HNRNPUP1	-1.78433	1.20364	-3.65205	0.000359235	0.0104041	-0.739255
CDC42EP4	-1.78406	1.94139	-3.22959	0.00152444	0.026254	-2.08561
GGCT	-1.78292	10.4721	-4.89602	2.5101e-06	0.00042569	3.98689
PRDX3P2	-1.78024	3.93613	-3.35703	0.000999288	0.0198765	-1.69435
FUNDC2P1	-1.77858	0.419661	-3.54207	0.000529908	0.0133854	-1.10326
RPS26P45	-1.77832	0.672689	-2.99663	0.00319721	0.04267	-2.76655
SPC24	-1.77804	4.7546	-3.14846	0.00198214	0.0313306	-2.32781
RNU6-854P	-1.77712	2.08113	-3.04262	0.00277131	0.0390159	-2.63569
EEF1A1P42	-1.77644	0.364261	-3.27228	0.00132509	0.0238911	-1.956
RNU6-32P	-1.77518	5.24038	-3.22299	0.00155763	0.0266539	-2.10551
C9orf131	-1.77389	0.718161	-3.35522	0.00100541	0.0199623	-1.70002
BUB1	-1.77389	8.00245	-3.67056	0.000336199	0.00996251	-0.677072
ARL4AP5	-1.77325	1.25418	-3.22894	0.00152767	0.0262881	-2.08757
NPM1P40	-1.76893	0.200994	-2.9493	0.00369786	0.046811	-2.8994
C4orf19	-1.76823	2.31355	-3.46227	0.000698768	0.0156816	-1.36148
CCDC150	-1.76754	0.685732	-4.13581	5.87916e-05	0.00336143	0.96986
RNU6-126P	-1.76711	4.25416	-3.15273	0.00195518	0.0309996	-2.31519
RNU6-302P	-1.76533	2.72109	-3.1293	0.00210746	0.0327203	-2.38424
TUBBP2	-1.76143	0.565934	-3.61987	0.000402867	0.0112435	-0.846726
RPSAP10	-1.75995	0.177048	-3.00871	0.00307983	0.041667	-2.73234
BX679664.3	-1.75917	3.84094	-3.53458	0.000543956	0.0135596	-1.12771
RPL21P90	-1.7574	1.00321	-3.18914	0.0017387	0.0287114	-2.20703
EIF5B	-1.75542	26.8726	-5.37498	2.88454e-07	9.30034e-05	6.07543
OGN	-1.75399	3.08865	-3.9137	0.000137681	0.0056946	0.16371
RALGPS2	-1.75349	5.71744	-3.66338	0.00034497	0.0101433	-0.701241
KIF23	-1.7516	5.01674	-3.59593	0.000438529	0.0118482	-0.926176
PLK4	-1.75108	6.80535	-4.24973	3.75148e-05	0.00248224	1.39707
ATAD2	-1.75092	16.5418	-4.19169	4.72145e-05	0.00290438	1.17826
CENPL	-1.74995	2.4845	-5.4317	2.21405e-07	8.13547e-05	6.33157
RPS7P11	-1.74815	6.40931	-4.45113	1.66083e-05	0.0014739	2.17435
Z82190.1	-1.74745	1.74848	-2.94525	0.00374391	0.0471545	-2.91069
U73166.1	-1.74706	1.75736	-3.05889	0.00263354	0.0377806	-2.58894
PIK3CB	-1.74567	15.612	-4.21981	4.22492e-05	0.00267661	1.28396
SLC25A10	-1.74537	1.62351	-3.34731	0.00103247	0.0202991	-1.72467
ZNF714	-1.74395	5.12906	-3.58335	0.000458435	0.0121537	-0.967736
TCP1P1	-1.74314	0.185215	-3.2657	0.00135416	0.0242407	-1.97608
RNU6-298P	-1.7425	4.26258	-3.25968	0.00138124	0.024558	-1.9944
EFCAB2	-1.74104	4.70545	-3.12224	0.00215543	0.0331568	-2.40494
ODF2-AS1	-1.73932	3.77313	-4.69683	5.93708e-06	0.000758519	3.15954
TPT1P4	-1.73613	4.74633	-3.42546	0.000792641	0.0171438	-1.47892
SHCBP1	-1.73198	5.22639	-3.37627	0.000936608	0.0190575	-1.63417
AP005482.3	-1.73168	1.4997	-3.48219	0.000652437	0.0150214	-1.29751
SLC26A2	-1.73058	5.81405	-4.30633	2.99156e-05	0.00215982	1.61269
IKBIP	-1.72955	6.52413	-4.89293	2.54429e-06	0.00042836	3.97388
CENPW	-1.72782	7.76338	-4.83612	3.25987e-06	0.000497713	3.73546
RNU6ATAC27P	-1.72741	4.0084	-3.23436	0.00150083	0.0260211	-2.07119
PIGU	-1.71628	12.6234	-4.1904	4.74548e-05	0.00291008	1.17344
RPL37AP1	-1.71503	5.3937	-3.24487	0.00145009	0.025381	-2.03939
RNA5SP212	-1.71477	3.50359	-3.07214	0.00252614	0.036844	-2.55075
MTND2P40	-1.71115	2.16059	-2.91824	0.00406447	0.0495513	-2.98555
RPL30P4	-1.70886	1.66929	-2.94287	0.00377122	0.0473711	-2.91731
NECAB3	-1.70827	2.76544	-3.64244	0.000371776	0.0106725	-0.771437
DHRS11	-1.70658	2.84725	-3.11348	0.00221637	0.0338299	-2.43058
MTCO1P22	-1.70626	3.38228	-3.2804	0.00129006	0.0234977	-1.93119
CKS2	-1.7057	38.4165	-3.41558	0.000819779	0.017505	-1.51026
RPL9P2	-1.70551	1.54703	-3.00606	0.00310528	0.0418674	-2.73987
GEN1	-1.70462	5.34069	-4.69981	5.86218e-06	0.000756687	3.17172
PTMAP3	-1.70292	1.05906	-2.931	0.00390998	0.0484828	-2.95025
RNY1P16	-1.70222	13.3765	-3.62312	0.000398253	0.0111594	-0.83593
TDGF1P6	-1.70072	4.74619	-3.33322	0.00108234	0.0209907	-1.76846
BOLA3	-1.70064	1.38406	-3.84957	0.000174938	0.00660667	-0.0623814
PDIA6	-1.69862	30.559	-5.36544	3.01521e-07	9.38921e-05	6.03255
AP002812.5	-1.69579	6.13885	-4.31136	2.93179e-05	0.00214312	1.63193
RPL7AP26	-1.69561	0.635324	-3.26297	0.00136637	0.024388	-1.98439
GAPDHP69	-1.69377	0.75513	-3.49672	0.000620456	0.0145708	-1.25061
ECT2L	-1.69233	0.942544	-3.08248	0.00244509	0.0361885	-2.52081
RPS7P4	-1.69075	0.94108	-3.43273	0.00077321	0.0168247	-1.45581
CENPI	-1.69003	2.94615	-3.83002	0.000188078	0.006947	-0.130677
GAPDHP64	-1.68888	0.4253	-3.39386	0.000882524	0.0183555	-1.57887
RPSAP4	-1.68883	0.522527	-3.04054	0.00278937	0.0392163	-2.64164
SLC25A33	-1.68798	3.08333	-4.54853	1.10965e-05	0.00116054	2.56009
EEF1E1	-1.68703	7.01512	-4.02179	9.1376e-05	0.00436427	0.551563
ZNF367	-1.68688	6.78881	-4.28679	3.23558e-05	0.00225878	1.53797
SUB1P3	-1.68642	1.01741	-3.91214	0.000138493	0.00571784	0.158156
MTCO1P53	-1.68581	8.39914	-3.14361	0.00201322	0.0317217	-2.34213
BIRC6-AS1	-1.68549	3.7442	-3.60684	0.000421922	0.011603	-0.890022
CNOT10-AS1	-1.68421	1.62007	-3.49273	0.000629104	0.0147112	-1.26353
C20orf144	-1.68343	0.397561	-3.01871	0.00298576	0.0409295	-2.70395
IER3IP1	-1.6828	8.25519	-5.21301	6.08179e-07	0.000153703	5.35402
EEF1A1P34	-1.68194	0.480945	-3.30547	0.0011872	0.0222947	-1.85422
RPL39P18	-1.67951	1.05788	-3.13151	0.00209264	0.0325911	-2.37774
MARK2P8	-1.67676	12.8673	-3.29813	0.00121649	0.0225873	-1.8768
RPA3	-1.67567	4.45621	-4.41888	1.89568e-05	0.00159289	2.04799
CIT	-1.67464	4.18249	-3.34615	0.00103646	0.0203225	-1.72826
RPSAP8	-1.67353	0.476934	-3.02437	0.00293365	0.0404944	-2.68783
LETM2	-1.67192	1.2089	-3.75531	0.000247449	0.00827087	-0.38906
BRCA2	-1.67121	5.06516	-3.52801	0.000556569	0.0137439	-1.14913
PDIA5	-1.67014	4.95104	-3.44189	0.00074936	0.0164423	-1.42662
DYNLT3P2	-1.66712	1.28255	-3.08077	0.00245835	0.0363263	-2.52578
JADE1	-1.66595	10.2852	-6.22501	4.62279e-09	4.74052e-06	10.0923
FO393411.1	-1.66577	6.23724	-2.92805	0.00394526	0.048734	-2.95844
DPY19L1P1	-1.66508	3.3463	-3.05984	0.00262574	0.0377178	-2.58622
STPG1	-1.66451	0.845944	-4.88167	2.67274e-06	0.000438433	3.92648
RAD54B	-1.66411	0.778273	-3.51946	0.000573371	0.0139562	-1.17692
MEIOC	-1.65998	0.243049	-2.99578	0.00320569	0.04267	-2.76897
NCAPH	-1.65859	7.57846	-3.38117	0.000921231	0.0189087	-1.61878
ALMS1-IT1	-1.65747	1.37857	-3.39252	0.000886528	0.0184035	-1.58308
LRRC75A-AS1	-1.65549	106.803	-3.14641	0.00199521	0.0315011	-2.33386
PRC1	-1.65523	12.2471	-4.26834	3.48322e-05	0.00236403	1.46772
ATP5MGL	-1.65339	0.839385	-3.51587	0.000580589	0.0140723	-1.1886
FANCD2OS	-1.65183	0.489912	-3.03946	0.00279881	0.0392825	-2.64474
PDIA4	-1.6502	36.5811	-4.37814	2.23811e-05	0.00176984	1.88944
HSP90B2P	-1.6502	0.890929	-3.95065	0.000119784	0.00518331	0.295334
ST3GAL6	-1.64991	7.14949	-3.16084	0.00190489	0.0305297	-2.29119
KIF2C	-1.64907	8.65342	-3.52166	0.000569014	0.0138649	-1.16979
BRIP1	-1.64877	4.25282	-3.59347	0.000442357	0.0118992	-0.934314
RNU2-37P	-1.64753	1.53061	-3.29373	0.00123437	0.0228235	-1.89032
USP31	-1.64704	1.86681	-3.84946	0.000175009	0.00660667	-0.0627635
LRRCC1	-1.6463	4.75905	-2.99419	0.00322145	0.0427847	-2.77345
SAMD15	-1.64401	0.97668	-3.77173	0.000233053	0.00796846	-0.332652
CCT6B	-1.64374	0.903731	-3.54257	0.000528977	0.013368	-1.10162
PIN4P1	-1.64096	1.92282	-3.5001	0.000613241	0.014463	-1.23969
NMB	-1.63909	2.93401	-4.07694	7.39055e-05	0.00383203	0.752708
BRCA1	-1.63719	8.7793	-4.11024	6.49509e-05	0.00358348	0.875259
ECM2	-1.63601	3.90465	-3.41343	0.000825782	0.0175868	-1.51704
SLC39A8	-1.63582	10.5742	-3.35789	0.000996419	0.0198337	-1.69168
RN7SL338P	-1.63343	3.54773	-2.91505	0.00410399	0.0498896	-2.99436
EXO1	-1.63321	4.24201	-3.50598	0.000600865	0.0143367	-1.22066
DEPDC1B	-1.63193	4.42387	-3.14821	0.00198373	0.0313377	-2.32854
SMC4	-1.63077	22.3757	-2.92397	0.00399445	0.0490776	-2.96972
RNU6-1237P	-1.62727	4.72616	-2.98621	0.00330176	0.0433809	-2.79596
RAB13	-1.62401	9.64544	-3.60931	0.000418243	0.0115608	-0.881818
CDCA3	-1.62396	3.34716	-3.29869	0.00121422	0.0225873	-1.87507
CENPQ	-1.62201	4.97509	-4.69393	6.01101e-06	0.000759399	3.14767
RPL34P27	-1.62042	1.82014	-2.98962	0.00326724	0.0431037	-2.78635
HYOU1	-1.61923	21.6453	-4.31097	2.93638e-05	0.00214363	1.63044
STMN1	-1.61896	45.5256	-4.03316	8.74794e-05	0.00423724	0.592851
RPS18P12	-1.61882	10.2522	-3.10633	0.00226729	0.034334	-2.45146
GMNN	-1.61794	8.50136	-4.82865	3.36741e-06	0.000509568	3.70425
ATP5MD	-1.6171	31.3808	-3.11903	0.00217757	0.0333893	-2.41434
AP000350.7	-1.61652	0.178269	-3.19205	0.00172242	0.028506	-2.19835
CALU	-1.61513	17.8497	-5.54728	1.28463e-07	5.71007e-05	6.8591
GAPDHP58	-1.61306	0.315046	-3.21861	0.00158002	0.0269115	-2.11869
RP9P	-1.61137	2.61061	-3.21671	0.00158982	0.0270517	-2.12441
CENPH	-1.61125	6.7227	-3.88439	0.000153664	0.00611884	0.0599842
PPIAP2	-1.60914	1.57905	-4.03783	8.59266e-05	0.00420232	0.609823
RPL13AP7	-1.60856	2.91531	-3.24781	0.00143614	0.0251935	-2.03045
RPL21P44	-1.60495	5.3347	-3.52683	0.000558857	0.013765	-1.15297
RNU6-757P	-1.60249	2.95459	-3.47233	0.000674992	0.0153988	-1.3292
SMN1	-1.60166	1.63124	-4.80939	3.66064e-06	0.000532357	3.62398
CCNF	-1.60146	4.61361	-3.29891	0.00121336	0.0225873	-1.87441
CENPK	-1.60041	6.88968	-3.66197	0.000346716	0.0101793	-0.705978
OSTC	-1.59772	41.883	-6.12326	7.72077e-09	6.97616e-06	9.59238
HMGB2	-1.59616	93.5864	-3.86797	0.000163366	0.00633583	0.00219282
MZT1	-1.59529	8.60542	-4.69731	5.9251e-06	0.000758519	3.16148
SERBP1P1	-1.59173	0.572984	-3.317	0.00114252	0.021784	-1.81865
HADHAP2	-1.59092	0.222373	-3.27515	0.00131263	0.0237362	-1.94725
SNORA71B	-1.59089	13.9898	-3.39717	0.000872683	0.0182196	-1.56844
C9orf40	-1.58983	2.97231	-3.41104	0.000832529	0.017669	-1.52462
RANP6	-1.58941	0.255959	-2.92926	0.00393083	0.0486211	-2.9551
SPTY2D1OS	-1.58924	0.828641	-3.47106	0.000677966	0.0154503	-1.3333
SNORA75	-1.58822	20.7396	-3.54547	0.000523639	0.0132635	-1.09213
PSMD12	-1.5877	10.9256	-5.93369	1.98236e-08	1.38306e-05	8.67431
CDCA8	-1.58719	9.97107	-3.36067	0.000987159	0.0197206	-1.683
NPM1P27	-1.58684	5.52091	-3.32551	0.00111056	0.0213217	-1.79234
YTHDF2P1	-1.58614	0.63108	-3.53963	0.000534439	0.0134383	-1.11122
ZSCAN5DP	-1.58547	1.10444	-2.94222	0.00377862	0.0474302	-2.9191
BUB1B	-1.58373	9.33797	-3.41997	0.000807625	0.0173553	-1.49635
RPS3AP3	-1.58318	3.21416	-3.13381	0.00207731	0.0324624	-2.37098
LINC01572	-1.58253	1.49994	-3.32835	0.00110009	0.0211784	-1.78355
RACGAP1	-1.58224	11.1693	-3.97874	0.000107686	0.00484517	0.396059
DBF4	-1.58152	4.92703	-5.36194	3.06467e-07	9.45704e-05	6.0168
SLC36A4	-1.58024	4.89634	-3.23668	0.0014895	0.025849	-2.06418
HMGB1P6	-1.57862	13.315	-3.1187	0.00217991	0.0333896	-2.41533
RNU6-1297P	-1.57752	6.24473	-3.69603	0.000306782	0.00945908	-0.591103
MIR1972-1	-1.57677	5.31302	-3.27184	0.00132701	0.02391	-1.95733
RAD51	-1.57585	5.51366	-4.49144	1.40656e-05	0.00135049	2.33322
LRRC75A	-1.57501	3.77915	-3.21887	0.00157867	0.026897	-2.11791
C3orf33	-1.57478	1.86488	-3.94781	0.000121078	0.00521773	0.285174
PXK	-1.57173	28.2355	-3.48817	0.000639094	0.0148566	-1.27823
SNORA71A	-1.57088	15.1359	-2.97867	0.00337939	0.0440336	-2.81719
RAD51AP1	-1.57055	8.22684	-3.60593	0.000423289	0.0116187	-0.893051
UGP2	-1.5697	16.6869	-4.23464	3.98356e-05	0.00256198	1.33993
GINS4	-1.56718	2.46177	-3.61958	0.000403294	0.0112435	-0.847718
LARP1B	-1.5663	4.56841	-4.65881	6.97872e-06	0.000836187	3.00447
RBBP4P1	-1.56591	1.02666	-3.42839	0.000784745	0.0170041	-1.4696
SDHAF3	-1.5658	4.62374	-5.12456	9.08474e-07	0.000201905	4.96647
RN7SL382P	-1.56432	8.77806	-3.56753	0.000484688	0.0125421	-1.01985
NCAPG2	-1.56408	8.67898	-3.60057	0.000431394	0.011736	-0.910815
CATSPER2P1	-1.56356	1.23681	-3.95851	0.000116276	0.00507907	0.323451
RPSAP11	-1.56259	0.326621	-3.2524	0.0014147	0.0249358	-2.01655
ERLIN1	-1.56158	32.6081	-4.18982	4.75637e-05	0.00291286	1.17126
SNAPC1	-1.56069	3.49175	-4.87801	2.71589e-06	0.000442874	3.91107
RN7SL146P	-1.55764	1.62749	-3.23472	0.00149908	0.0259989	-2.07011
FAM133B	-1.55659	5.56569	-5.38373	2.76946e-07	9.20605e-05	6.11484
RNY4P25	-1.55414	11.7781	-3.49332	0.000627809	0.0146872	-1.2616
LSM12	-1.55333	4.00687	-5.59513	1.02341e-07	4.91521e-05	7.07959
MIR548O	-1.55253	7.79419	-3.329	0.00109772	0.0211548	-1.78155
TCEAL3	-1.55069	3.91946	-3.86772	0.000163522	0.00633583	0.00129004
RPS23P6	-1.54383	3.07433	-3.03929	0.0028003	0.0392908	-2.64522
CNIH1	-1.54381	16.5322	-6.23275	4.44501e-09	4.71671e-06	10.1305
SETD9	-1.53888	2.87419	-4.29187	3.17035e-05	0.00222883	1.55738
MCM10	-1.53763	4.14151	-3.37878	0.000928716	0.0189726	-1.6263
RPS2P45	-1.5329	0.890723	-3.52645	0.0005596	0.0137755	-1.15421
RPL5P34	-1.53215	2.68464	-3.49438	0.000625522	0.0146561	-1.2582
RPS3AP49	-1.53139	1.53613	-3.02221	0.00295341	0.040645	-2.69398
CETN2	-1.53117	7.25431	-4.82816	3.3745e-06	0.000509568	3.70223
RPS23P8	-1.53087	20.2509	-2.98668	0.00329701	0.0433495	-2.79464
RNU6-1034P	-1.52987	4.39869	-3.12859	0.00211225	0.0327577	-2.38633
RPS27AP16	-1.52962	16.7862	-2.93965	0.00380835	0.047619	-2.92625
SNORD121A	-1.52661	5.24931	-3.64818	0.000364244	0.0105096	-0.752242
DNAJB11	-1.52586	11.5957	-5.40092	2.55631e-07	8.97426e-05	6.19238
RPL9P3	-1.52582	1.8528	-3.53596	0.000541344	0.0135194	-1.12321
RNY4P7	-1.52527	7.16808	-3.024	0.00293699	0.0405202	-2.68887
SCARNA20	-1.52328	8.0903	-3.45106	0.000726185	0.0161132	-1.39735
TIMM23	-1.52162	29.7658	-5.47581	1.80018e-07	6.93848e-05	6.53204
RPS20P14	-1.52047	4.89057	-3.13339	0.0020801	0.0324876	-2.37221
GAPDHP73	-1.51998	0.38474	-3.01874	0.00298547	0.0409295	-2.70386
RPL34P18	-1.51938	2.47764	-3.21091	0.00162013	0.0273665	-2.14185
LMAN1	-1.51599	19.5465	-4.70173	5.81429e-06	0.000754038	3.1796
SKA2	-1.51557	9.24627	-3.65597	0.000354242	0.0103033	-0.726124
ICA1L	-1.51433	2.62973	-4.0891	7.05062e-05	0.00373997	0.797375
HIGD1B	-1.51093	2.41546	-3.56607	0.000487172	0.0125709	-1.02463
RPSAP3	-1.50981	0.697851	-3.24417	0.00145341	0.0253996	-2.04151
PABPC1P1	-1.50876	8.75153	-3.88557	0.000152984	0.00610574	0.0641681
TRERF1	-1.50752	14.1648	-3.20382	0.00165792	0.0278851	-2.16313
AZI2	-1.50587	4.63993	-3.96306	0.000114289	0.00502157	0.339754
CITED2	-1.50531	76.847	-2.99206	0.00324272	0.0429636	-2.77947
GAPDHP2	-1.50439	2.16702	-3.64762	0.000364967	0.0105209	-0.754102
ITGB1BP2	-1.50426	1.78575	-4.47231	1.52218e-05	0.00141242	2.25768
RIDA	-1.50181	4.24608	-3.38823	0.000899504	0.0185826	-1.59659
LNX1	-1.49896	0.846378	-3.14129	0.0020282	0.0318849	-2.34896
RNASEH2B	-1.49635	15.102	-5.15769	7.82082e-07	0.000181882	5.1111
EIF3A	-1.49565	60.8527	-6.34317	2.53366e-09	3.17381e-06	10.6788
RNU2-68P	-1.49457	5.33219	-3.32291	0.00112024	0.0214763	-1.80039
SPTSSA	-1.49272	11.6923	-3.89271	0.000148953	0.00600573	0.089383
EEF1A1P24	-1.49132	2.49323	-3.29472	0.00123034	0.0227662	-1.88729
NDUFC2	-1.49045	8.08703	-5.25853	4.9388e-07	0.000130871	5.55522
SEC62	-1.48966	22.4773	-4.9538	1.94687e-06	0.000351821	4.23154
DPY19L1	-1.48291	6.54365	-3.75406	0.000248581	0.00829862	-0.393352
AVEN	-1.4812	5.73775	-3.6192	0.000403826	0.0112459	-0.848953
NME2P1	-1.47909	1.77397	-3.52776	0.000557056	0.0137459	-1.14995
AP006296.1	-1.47839	0.620884	-3.01112	0.00305689	0.0415298	-2.7255
HNRNPA1P38	-1.47737	0.449916	-3.09566	0.00234532	0.0351554	-2.48255
NDUFAF4	-1.47711	4.6823	-4.04904	8.23015e-05	0.00411448	0.650677
SPAG5	-1.47613	10.0303	-3.63313	0.000384318	0.0109414	-0.802546
PARPBP	-1.47409	4.08615	-4.03802	8.58624e-05	0.00420232	0.610532
CEP128	-1.4725	3.09902	-3.66187	0.00034684	0.0101793	-0.706313
SNORD13E	-1.47116	16.7624	-3.41565	0.000819592	0.017505	-1.51004
PPIAP11	-1.46695	2.45279	-3.51156	0.000589347	0.0142386	-1.20259
CDC42-IT1	-1.46578	9.018	-3.59987	0.000432463	0.0117535	-0.913133
ELOCP33	-1.46094	3.279	-3.12514	0.00213562	0.0329532	-2.39645
TYMS	-1.46088	34.3518	-3.68445	0.00031984	0.00968072	-0.630246
MIS18A	-1.45854	7.33757	-3.68913	0.000314505	0.00961962	-0.614453
DSTN	-1.45526	12.1901	-4.01937	9.22259e-05	0.00437868	0.542793
RPL13AP6	-1.45493	3.95751	-3.99033	0.00010304	0.00469749	0.4378
SNRPF	-1.45428	9.37804	-3.91712	0.000135925	0.00564139	0.175841
RPL31P7	-1.45198	0.959028	-3.07472	0.00250569	0.0366431	-2.54329
RANP8	-1.45108	1.01585	-3.05386	0.00267548	0.0381736	-2.60343
PLA2G12AP1	-1.44893	0.705586	-3.11949	0.0021744	0.0333555	-2.413
RPL4P5	-1.44618	2.9179	-3.00182	0.0031463	0.0421831	-2.75187
RN7SL246P	-1.4453	6.12592	-3.58096	0.000462319	0.0122097	-0.975634
ZWINT	-1.44168	14.4559	-3.31094	0.00116581	0.0220023	-1.83736
PHF13	-1.44149	2.86337	-3.38518	0.000908822	0.0187447	-1.60617
DHFR	-1.43839	6.58975	-3.49718	0.000619489	0.0145667	-1.24915
QPCTL	-1.43808	6.56059	-3.92064	0.000134138	0.00558488	0.188346
PABPC1P2	-1.43765	0.323566	-2.99048	0.00325855	0.0430866	-2.78392
SUB1	-1.43718	19.8299	-5.71673	5.71254e-08	3.14858e-05	7.64552
AF107885.2	-1.43595	2.40743	-3.31635	0.00114502	0.0217994	-1.82068
ATP23	-1.43442	8.43255	-3.3166	0.00114407	0.0217994	-1.81991
UGDH	-1.43392	4.1185	-4.74047	4.92665e-06	0.000665544	3.33862
KDELR2	-1.43385	18.3775	-5.36718	2.99094e-07	9.38254e-05	6.04037
ATP6V1C2	-1.43315	1.33969	-3.84035	0.000181022	0.00676435	-0.0946245
ELOC	-1.43285	5.89247	-5.54868	1.27618e-07	5.71007e-05	6.8655
CSPP1	-1.43128	8.3649	-4.55413	1.08402e-05	0.00114899	2.58247
C2orf69	-1.42429	6.13205	-4.6789	6.40798e-06	0.00078634	3.08631
UBE2V2P4	-1.42256	5.51509	-3.41549	0.000820036	0.017505	-1.51055
F8	-1.4217	0.660955	-3.25459	0.00140454	0.024844	-2.00988
YWHAZP2	-1.41938	0.777399	-3.01176	0.00305084	0.0415298	-2.72368
CKAP2	-1.41786	17.2954	-3.95857	0.000116249	0.00507907	0.323665
COX7A2L	-1.41756	11.9304	-5.34957	3.2456e-07	9.87309e-05	5.96129
RPS27L	-1.41745	6.27316	-3.28085	0.00128813	0.0234885	-1.9298
RPL5P4	-1.41647	5.58882	-5.02437	1.42363e-06	0.000277266	4.53315
IFT81	-1.41541	1.2093	-3.19362	0.00171367	0.0284163	-2.19365
EME1	-1.41499	4.08736	-3.6651	0.000342856	0.0100947	-0.695473
N4BP2L1	-1.4149	11.847	-4.06034	7.87965e-05	0.00398443	0.691936
AK6	-1.41323	7.27577	-4.8456	3.12826e-06	0.000485691	3.77509
RPL4P4	-1.41258	12.8719	-3.46229	0.000698731	0.0156816	-1.36143
MAP3K1	-1.41254	24.3361	-3.5037	0.000605648	0.0144072	-1.22806
MYDGF	-1.41254	28.0889	-3.96645	0.000112828	0.00498696	0.351924
DNAJC19P5	-1.41169	11.7579	-3.16454	0.00188238	0.0302658	-2.28024
ABCB10	-1.4076	15.5582	-3.40884	0.000838787	0.017754	-1.53159
UBE2S	-1.40639	7.29512	-3.39751	0.000871677	0.018212	-1.56737
GLMN	-1.40333	9.50472	-4.2161	4.28729e-05	0.00269682	1.27001
EIF3CL	-1.40192	0.282109	-3.53892	0.000535778	0.0134474	-1.11356
HNRNPA1P37	-1.40184	0.641351	-2.98628	0.00330103	0.0433809	-2.79576
RPS29P5	-1.40021	5.00672	-3.18535	0.00176018	0.0289341	-2.21836
UBE2V2	-1.39941	6.41906	-4.48859	1.42326e-05	0.00135955	2.32193
BTF3P6	-1.39833	1.57371	-3.22006	0.00157255	0.026859	-2.11432
KIF20B	-1.39783	7.40675	-3.06634	0.00257269	0.0372468	-2.5675
SMC2	-1.39586	12.5543	-3.48856	0.000638236	0.0148524	-1.27697
NDUFB9	-1.39475	23.9109	-3.70098	0.000301352	0.00936281	-0.57433
KIF9	-1.39391	2.56813	-3.73921	0.000262386	0.00856618	-0.444189
NKIRAS1	-1.39303	4.63732	-3.93888	0.00012523	0.00534516	0.253295
CEP164P1	-1.39283	0.302754	-3.07976	0.00246617	0.0363918	-2.52869
ATP6V0E1P2	-1.3923	3.06931	-3.46945	0.000681719	0.0154762	-1.33845
CENPU	-1.3923	16.1801	-3.25044	0.00142382	0.0250645	-2.02249
EEF1A1P38	-1.39217	2.03834	-2.9519	0.00366861	0.046529	-2.89216
TCFL5	-1.39071	4.47825	-3.83532	0.000184425	0.00686359	-0.112187
DNAJC25	-1.38476	3.77768	-4.65528	7.08377e-06	0.000842114	2.99014
TAF1B	-1.38392	4.58412	-4.66711	6.73704e-06	0.00081431	3.03827
RPL39	-1.38287	86.1184	-2.9675	0.00349745	0.0451697	-2.84855
CDCA5	-1.38127	7.90383	-3.32618	0.00110808	0.0213024	-1.79026
NOP58	-1.38056	39.2232	-4.49467	1.38791e-05	0.00133971	2.34599
SPDL1	-1.3801	4.13285	-3.81246	0.000200672	0.00722433	-0.191768
DUTP1	-1.37986	1.62102	-2.96377	0.00353769	0.0454409	-2.85899
BRIX1	-1.37929	5.98876	-5.2549	5.02153e-07	0.000132122	5.53916
RC3H1-IT1	-1.37875	6.93202	-3.10887	0.00224907	0.0341492	-2.44404
PGM1	-1.37821	8.40193	-3.17874	0.00179814	0.0293653	-2.23803
HNRNPKP2	-1.37559	0.679011	-2.97383	0.00343006	0.0444939	-2.83079
RPL21P89	-1.37342	1.43308	-3.48581	0.000644321	0.0149089	-1.28583
GINS1	-1.37329	5.25024	-3.381	0.00092176	0.0189087	-1.61931
OPN1SW	-1.37223	1.27309	-3.00254	0.00313935	0.0421309	-2.74985
SYCE2	-1.37107	3.06601	-3.56417	0.000490436	0.0126197	-1.03087
USP1	-1.37041	17.6944	-4.11514	6.37257e-05	0.00355458	0.893336
KHSRPP1	-1.36967	0.1981	-2.943	0.00376969	0.0473711	-2.91694
ALG5	-1.36954	9.06517	-7.2497	2.08522e-11	8.20937e-08	15.3742
ARHGEF39	-1.36895	1.59387	-2.96742	0.00349828	0.0451697	-2.84877
ACTL10	-1.36843	0.860866	-2.97058	0.00346449	0.0448646	-2.83991
CANX	-1.36722	104.067	-5.52183	1.44911e-07	6.0508e-05	6.74229
DDX21	-1.36221	49.5875	-3.91218	0.00013847	0.00571784	0.158313
RBM4	-1.35968	9.06506	-3.57983	0.000464155	0.0122406	-0.979342
LRRC59	-1.35921	23.3819	-5.20381	6.34235e-07	0.000155971	5.31349
CDC25A	-1.3586	4.5657	-2.97643	0.00340279	0.0442443	-2.82349
MED30	-1.35681	10.205	-3.04663	0.00273675	0.0387767	-2.62419
FSD1L	-1.35668	1.41936	-3.00301	0.00313476	0.0421	-2.74851
ZBTB10	-1.35649	4.54665	-3.12451	0.00213991	0.0330101	-2.3983
RPL24P2	-1.35614	1.49188	-2.96457	0.00352894	0.0453708	-2.85673
RPL4P3	-1.35556	0.988116	-2.97708	0.00339598	0.0441975	-2.82167
MORF4L2	-1.35553	43.8995	-5.51511	1.49581e-07	6.07156e-05	6.71155
EIF4A1P9	-1.35513	0.200798	-2.92359	0.0039991	0.049091	-2.97079
SRPRB	-1.35147	8.6445	-5.0577	1.2268e-06	0.000245882	4.67663
AP002812.3	-1.3512	3.674	-2.94897	0.00370157	0.0468471	-2.90031
RPL21P132	-1.34983	0.673198	-2.93387	0.00387608	0.0482442	-2.94232
RNU6-942P	-1.34758	12.5616	-3.04353	0.00276344	0.0389446	-2.63308
ZC2HC1C	-1.34756	0.840459	-2.95276	0.00365897	0.0464788	-2.88976
EEF1A1P10	-1.3464	3.00188	-3.0708	0.0025368	0.0369192	-2.55461
RBM14-RBM4	-1.34458	3.91226	-3.07754	0.0024835	0.0364827	-2.53512
GMCL1	-1.34104	12.1042	-4.67794	6.4343e-06	0.00078634	3.08238
TRAM1	-1.34036	49.3083	-4.47672	1.49476e-05	0.0013992	2.27506
RAB32	-1.33721	54.6312	-3.20686	0.00164159	0.027695	-2.15399
BNIP3P25	-1.33692	4.50448	-2.97889	0.0033771	0.0440245	-2.81657
POC1A	-1.33685	4.62696	-3.53982	0.000534093	0.0134357	-1.11061
TMED2	-1.33597	39.7408	-6.64515	5.30475e-10	1.04422e-06	12.2059
PIGK	-1.33503	8.29936	-4.81565	3.56271e-06	0.000525346	3.65005
SMIM20	-1.33473	6.60296	-3.80383	0.000207159	0.00736169	-0.221744
DDIAS	-1.33363	2.14443	-2.94777	0.00371523	0.0469414	-2.90367
CENPN	-1.33132	3.88096	-3.92484	0.000132038	0.0055322	0.203259
RPL4P1	-1.32819	0.517284	-3.03711	0.00281936	0.0394668	-2.65144
RBL1	-1.32685	9.55645	-3.80143	0.000208996	0.00740787	-0.230062
HNRNPA1P10	-1.32526	1.11826	-3.05345	0.00267892	0.0382127	-2.60461
C8orf59	-1.32519	8.50014	-3.33812	0.00106473	0.0207194	-1.75323
CGAS	-1.32456	6.36778	-3.23226	0.00151116	0.0261099	-2.07753
AP000436.1	-1.32389	0.616213	-3.28024	0.00129072	0.0234987	-1.93167
GKAP1	-1.32216	2.66213	-2.94558	0.00374016	0.0471191	-2.90977
ZCCHC14	-1.32199	3.80884	-3.09284	0.00236638	0.0353367	-2.49077
MEMO1	-1.32134	4.38036	-3.08878	0.00239693	0.0356769	-2.50255
TASP1	-1.32134	4.90841	-3.39808	0.000869984	0.0181908	-1.56556
TUBAP2	-1.32133	1.51639	-3.47882	0.000660062	0.0151397	-1.30834
ATL3	-1.3199	17.9178	-4.24056	3.89097e-05	0.00254399	1.36232
RPS7P10	-1.31578	1.96641	-3.04278	0.00276985	0.039015	-2.6352
B3GLCT	-1.31466	2.61897	-4.04647	8.312e-05	0.00411735	0.641297
TIMM17A	-1.31448	12.3097	-5.15924	7.76612e-07	0.000181882	5.11788
PIGX	-1.31015	5.34667	-5.20799	6.22265e-07	0.000155192	5.3319
CETN3	-1.30952	4.09144	-3.63066	0.00038771	0.0109982	-0.810783
TMX4	-1.30851	19.6814	-3.15516	0.00193998	0.0308499	-2.308
SPCS1	-1.30812	10.1423	-4.0593	7.91141e-05	0.00399316	0.688123
ARF4	-1.30604	38.1594	-5.54957	1.2708e-07	5.71007e-05	6.8696
RPF2	-1.30548	6.64071	-4.18227	4.8999e-05	0.00298088	1.14299
ASPHD1	-1.30307	0.363261	-3.01288	0.00304025	0.0414468	-2.7205
TRMT10C	-1.3025	11.2471	-3.80969	0.000202736	0.00726714	-0.201411
HSD17B11	-1.30151	74.8556	-3.92087	0.000134022	0.00558488	0.189165
SNRPB2	-1.30142	17.8402	-4.27458	3.39749e-05	0.00232771	1.49146
ZNF92	-1.30071	5.66718	-3.28197	0.00128339	0.02344	-1.92639
RPL21P10	-1.30011	3.39749	-4.17501	5.04195e-05	0.00303483	1.11583
ETF1	-1.29906	26.1096	-4.29111	3.17996e-05	0.00223274	1.55449
CCDC59	-1.29702	7.32415	-4.9567	1.92206e-06	0.000348481	4.24389
RF00404	-1.29556	3.8607	-3.40442	0.000851461	0.0179259	-1.54554
SNRPD1	-1.29544	9.21359	-4.95891	1.90339e-06	0.000347382	4.25329
PNO1	-1.295	9.4842	-4.57253	1.00376e-05	0.00108055	2.65612
RPL31P52	-1.29308	3.65149	-3.73465	0.000266771	0.00867466	-0.459777
FAAP24	-1.29237	1.81466	-3.8723	0.000160751	0.00628824	0.0174179
RAC1P2	-1.29189	4.00777	-3.17462	0.00182223	0.0295806	-2.2503
SEC24D	-1.29174	6.58309	-3.79607	0.000213154	0.00749835	-0.248615
SCOCP1	-1.29042	3.0315	-3.13815	0.0020487	0.0321063	-2.35821
PHF14	-1.2892	9.48061	-2.99626	0.00320087	0.04267	-2.76759
XPOT	-1.28877	18.6218	-4.6247	8.06149e-06	0.000918027	2.86618
GAPDHP68	-1.28853	0.322049	-2.96657	0.00350744	0.045217	-2.85116
CBX1	-1.2877	11.5309	-4.24618	3.80487e-05	0.00250254	1.38362
SEC61B	-1.28684	28.6317	-3.81309	0.000200213	0.0072125	-0.189608
DNAAF2	-1.28446	6.56135	-3.35897	0.000992824	0.0197765	-1.68832
ING2	-1.28354	8.26427	-4.90055	2.46077e-06	0.000419908	4.006
HNRNPA1P35	-1.27843	2.37311	-3.70977	0.000291942	0.00918434	-0.544525
OTUB2	-1.27736	0.69435	-3.00467	0.0031187	0.0419474	-2.74381
PRIM2	-1.27704	4.50136	-5.28349	4.40377e-07	0.000120353	5.66609
LRRC58	-1.27615	15.9915	-2.99563	0.00320715	0.04267	-2.76938
DYNC1I2P1	-1.2745	0.526913	-3.24438	0.0014524	0.0253996	-2.04086
RPL22P3	-1.27424	5.04739	-3.01116	0.00305657	0.0415298	-2.7254
MNAT1	-1.27318	2.96277	-4.20652	4.45289e-05	0.00277635	1.23396
UBE2T	-1.272	11.2293	-2.93742	0.00383435	0.0478465	-2.93245
KIF24	-1.27169	3.2638	-3.20581	0.00164721	0.0277474	-2.15715
RPL36AP15	-1.27087	8.47768	-3.42202	0.000801994	0.017267	-1.48984
RPL10AP1	-1.2698	3.22847	-3.57557	0.000471164	0.0123522	-0.993369
SNRPG	-1.26893	14.7116	-4.08315	7.21507e-05	0.00376941	0.775501
NUDT19	-1.26792	6.58589	-4.07522	7.43964e-05	0.00384663	0.746428
SNRPE	-1.26698	24.4824	-3.62582	0.000394443	0.011102	-0.826919
DEPDC4	-1.26499	0.791506	-3.24069	0.00147006	0.0256023	-2.05204
DYNC2LI1	-1.26449	2.60825	-3.17896	0.00179686	0.0293592	-2.23737
HMGB1P5	-1.26444	14.2326	-3.24172	0.00146514	0.0255389	-2.04894
ERH	-1.26114	46.1085	-3.51926	0.000573774	0.0139562	-1.17757
SEH1L	-1.25943	7.67325	-4.48165	1.46465e-05	0.00137995	2.29452
HSPE1	-1.25928	17.7507	-3.18314	0.00177275	0.0290973	-2.22492
ZNF22	-1.25585	17.3273	-4.02834	8.91116e-05	0.00430084	0.575337
ANKHD1-EIF4EBP3	-1.25537	1.95434	-4.31899	2.8431e-05	0.00210623	1.66121
LRR1	-1.25446	5.37715	-4.49694	1.37493e-05	0.00133592	2.35497
YWHAZP3	-1.25376	0.894274	-2.93791	0.00382868	0.0478191	-2.9311
METAP2	-1.25076	23.4241	-4.04365	8.40242e-05	0.00413822	0.631042
VBP1	-1.24995	18.3082	-4.88536	2.62996e-06	0.000436613	3.94201
RSRC2	-1.2498	17.9064	-4.83995	3.20606e-06	0.000492224	3.75147
MAP4K4	-1.24901	15.4136	-3.79902	0.000210858	0.00745948	-0.238417
GPD1L	-1.24871	6.10762	-3.56494	0.000489107	0.0125914	-1.02834
GALNT1	-1.24824	24.4876	-3.73588	0.000265589	0.00865157	-0.4556
COPS2	-1.24769	7.66758	-4.76776	4.38138e-06	0.000609819	3.45128
PARL	-1.24686	23.2001	-4.43787	1.75379e-05	0.00151749	2.12231
APOO	-1.24667	4.08358	-4.01869	9.24685e-05	0.00437868	0.540305
NAA15	-1.24572	10.1655	-4.28498	3.25913e-05	0.0022681	1.53106
EIF4A1P10	-1.24483	1.56043	-2.98443	0.00332	0.0435216	-2.80099
RAD51C	-1.24463	2.74944	-4.37658	2.25239e-05	0.00177858	1.88337
GAPDHP72	-1.24452	1.36302	-3.19531	0.0017043	0.0283778	-2.18859
DTL	-1.24228	9.80631	-3.08657	0.00241371	0.0358879	-2.50895
BRI3BP	-1.24194	11.3481	-3.33237	0.00108539	0.0210129	-1.77107
RWDD1	-1.24182	5.30047	-4.7606	4.51865e-06	0.000625764	3.42165
ANKRD26	-1.24037	3.79821	-3.50963	0.000593311	0.0142864	-1.20884
MYB	-1.23994	74.0017	-3.59638	0.000437836	0.0118481	-0.924697
SREK1	-1.23873	14.0929	-4.22327	4.16739e-05	0.00264936	1.297
MT-ND5	-1.23687	3474.77	-3.05144	0.00269582	0.0383644	-2.61037
RPSAP54	-1.23645	1.46553	-3.10447	0.0022807	0.0344775	-2.45688
OLA1	-1.23439	12.4654	-4.26475	3.53352e-05	0.00238966	1.45406
DUT	-1.23369	21.7336	-3.78545	0.000221627	0.00769122	-0.28533
RPS7P1	-1.23335	13.5552	-3.12352	0.00214669	0.0330796	-2.4012
LTV1	-1.2317	16.3012	-5.4538	1.99625e-07	7.43429e-05	6.43188
HPF1	-1.23119	8.46068	-4.27411	3.40391e-05	0.00232771	1.48966
GAPDHP63	-1.23075	1.67765	-3.22925	0.0015261	0.0262691	-2.08661
FAM104B	-1.23062	2.6916	-4.3928	2.10854e-05	0.0017039	1.94637
MRPL47	-1.23016	14.8266	-5.71427	5.78081e-08	3.15466e-05	7.63398
PCYOX1	-1.22891	6.00245	-3.72491	0.000276369	0.00887167	-0.493008
NDUFA5	-1.22718	3.62588	-4.40297	2.0229e-05	0.00165296	1.98596
TMED7	-1.22604	16.7394	-3.99831	9.99561e-05	0.00459796	0.466568
ZCRB1	-1.22594	13.9678	-3.46795	0.000685251	0.01551	-1.34327
BUD31	-1.22457	10.3443	-4.33631	2.65133e-05	0.0019974	1.7278
LSM3	-1.22393	8.09568	-4.19961	4.57613e-05	0.00283715	1.208
PKP4	-1.22147	7.63147	-3.57163	0.00047775	0.0124443	-1.00636
TBCA	-1.21942	11.3519	-3.25333	0.00141036	0.0249031	-2.0137
RHEB	-1.21916	11.4847	-4.06835	7.63991e-05	0.00390189	0.721234
AAK1	-1.21886	9.12919	-3.1884	0.00174286	0.0287436	-2.20923
TAF13	-1.21879	7.56753	-3.47041	0.000679472	0.0154514	-1.33537
UQCRH	-1.21729	55.3165	-3.88664	0.000152374	0.0060907	0.0679403
KLHL8	-1.21706	5.96079	-3.33759	0.00106663	0.020737	-1.75489
NDUFS5	-1.21549	85.3065	-3.79791	0.000211716	0.00746742	-0.242241
WDR76	-1.21387	7.22032	-3.33162	0.00108812	0.0210484	-1.7734
LYAR	-1.21119	12.5045	-3.40409	0.000852426	0.0179299	-1.54659
TXNDC9	-1.21112	8.38	-5.52771	1.40939e-07	5.92987e-05	6.76924
SMS	-1.21009	21.2651	-5.32244	3.67988e-07	0.000106191	5.83978
OIP5	-1.20993	5.37366	-4.01834	9.25904e-05	0.00437868	0.539057
ACY1	-1.20816	1.09214	-3.1117	0.00222897	0.0339166	-2.43579
CHAC2	-1.20793	3.30826	-3.02834	0.00289753	0.0402233	-2.67649
SURF4	-1.20502	54.7124	-3.81647	0.000197732	0.00717472	-0.17786
EIF4A1P11	-1.20285	2.18272	-3.16386	0.00188652	0.0303147	-2.28226
H2AFZ	-1.20255	65.1471	-3.97974	0.000107279	0.00483476	0.399642
CWC25	-1.20211	14.0352	-4.38544	2.17268e-05	0.00173408	1.91776
RPL7	-1.1979	249.819	-2.99593	0.00320414	0.04267	-2.76853
LMNB1	-1.19777	36.5907	-2.92209	0.00401728	0.0491609	-2.97492
BZW1	-1.19706	12.3766	-5.57407	1.13128e-07	5.23975e-05	6.98238
H2AFV	-1.19628	34.8518	-4.85647	2.98364e-06	0.000471837	3.82062
NUCKS1	-1.19561	41.9042	-3.97476	0.000109325	0.00489097	0.381764
ARL13B	-1.19506	2.48464	-4.31363	2.9051e-05	0.00212926	1.64065
SASS6	-1.19485	5.02463	-3.57365	0.000474356	0.0124087	-0.999686
BNIP1	-1.19379	3.45583	-3.99743	0.000100291	0.00459969	0.463402
CHEK1	-1.19234	5.55334	-3.09184	0.00237384	0.0354098	-2.49366
SREK1IP1	-1.19215	9.41413	-3.87844	0.000157116	0.00620326	0.0390102
POLR2M	-1.19141	4.37547	-3.9347	0.000127222	0.00539032	0.23838
RPL22	-1.19095	49.8648	-3.16681	0.00186866	0.0300802	-2.27349
CEP78	-1.18753	3.12234	-3.45388	0.000719204	0.0160228	-1.38835
LBR	-1.18424	38.2768	-3.86031	0.000168094	0.00644285	-0.0247281
HAUS1	-1.18062	9.82877	-5.32711	3.60137e-07	0.000104472	5.86064
COX6C	-1.1785	16.0554	-3.71688	0.000284529	0.00904608	-0.520358
VRK1	-1.17565	10.4488	-4.09658	6.84901e-05	0.00369702	0.824904
TPRKB	-1.17541	9.32283	-4.08884	7.05767e-05	0.00373997	0.796427
PSMA2	-1.17248	3.06523	-3.60565	0.00042371	0.0116187	-0.893984
YBX3	-1.17214	27.0402	-2.94065	0.00379676	0.0475281	-2.92347
EIF2S2	-1.17027	31.2939	-6.32872	2.72776e-09	3.2684e-06	10.6068
PGM3	-1.16921	3.24214	-3.76069	0.000242639	0.00817453	-0.370589
TXN	-1.16865	69.7552	-2.96256	0.00355085	0.0455157	-2.86238
IFT52	-1.1686	8.54017	-4.88237	2.66466e-06	0.000438433	3.92939
PAK1IP1	-1.16783	9.62399	-4.16981	5.14599e-05	0.00305613	1.09641
SARNP	-1.16486	1.52035	-3.9395	0.000124938	0.00534227	0.255506
YEATS4	-1.16481	13.2	-4.01154	9.50319e-05	0.00444641	0.514405
C6orf203	-1.16348	4.03869	-4.9367	2.09933e-06	0.000368499	4.15893
ESF1	-1.16317	10.0338	-3.9508	0.000119718	0.00518331	0.295858
MALAT1	-1.16145	1133.24	-2.91862	0.00405987	0.0495227	-2.98452
MRPL51	-1.16026	18.2084	-4.32669	2.75628e-05	0.00205877	1.69078
CRLS1	-1.15755	8.6152	-5.2968	4.14202e-07	0.000115886	5.72535
RMND1	-1.15714	8.50489	-4.85766	2.96815e-06	0.000471457	3.82562
NDUFB3	-1.15687	17.7556	-3.29481	0.00122995	0.0227662	-1.88699
ELF2	-1.1568	14.9997	-4.64042	7.54365e-06	0.000880479	2.92983
PRKAR2A	-1.15508	11.5888	-4.19799	4.60556e-05	0.00284899	1.2019
EIF5AP3	-1.15317	2.41678	-2.93776	0.00383034	0.0478191	-2.9315
DPH3	-1.15201	6.18182	-4.04689	8.29859e-05	0.00411735	0.642828
CEP76	-1.15077	2.05272	-4.55537	1.07841e-05	0.00114525	2.58744
RAD54L	-1.15029	7.54267	-3.26278	0.00136724	0.0243957	-1.98498
ITGB1BP1	-1.14981	5.72474	-3.53605	0.00054117	0.0135194	-1.12291
CCDC25	-1.14979	5.42766	-4.15264	5.5046e-05	0.00319365	1.03239
SRP19	-1.14943	4.69022	-4.95039	1.97634e-06	0.000354821	4.21706
RAB33B	-1.14911	4.4101	-3.57744	0.000468079	0.0123087	-0.987221
ZNF277	-1.14719	6.49526	-3.36391	0.000976438	0.0195561	-1.67286
TMEM126A	-1.14715	15.075	-5.27306	4.62011e-07	0.000123615	5.61971
MRPL1	-1.1467	11.5257	-3.60502	0.00042465	0.0116214	-0.896059
EEF1A1P4	-1.14579	4.90336	-2.98963	0.00326714	0.0431037	-2.78633
RFC3	-1.1432	8.94896	-3.28082	0.00128827	0.0234885	-1.92991
THAP1	-1.14254	4.86329	-4.27756	3.35728e-05	0.00231304	1.5028
GLT8D1	-1.14172	11.6913	-3.79799	0.000211658	0.00746742	-0.241984
RN7SL558P	-1.13999	9.76281	-3.1282	0.00211487	0.0327707	-2.38747
IMPACT	-1.13992	7.05265	-3.32133	0.00112616	0.0215598	-1.80528
TUBA1C	-1.13969	13.9636	-3.21295	0.0016094	0.0272437	-2.13571
AP3S1	-1.13954	12.843	-4.47486	1.50623e-05	0.0014071	2.26775
COQ3	-1.13925	2.41148	-2.9528	0.00365853	0.0464788	-2.88964
SPATA7	-1.13855	1.49059	-3.45923	0.000706099	0.0157947	-1.37121
PTGES3	-1.13677	65.5452	-5.01144	1.50801e-06	0.000287602	4.47765
SMC5	-1.13535	17.5217	-3.72182	0.000279487	0.00893171	-0.503552
HSPA13	-1.13458	10.1813	-3.41995	0.000807668	0.0173553	-1.4964
MTDH	-1.13349	45.012	-4.31149	2.93019e-05	0.00214312	1.63245
PAFAH1B2	-1.13312	16.6468	-5.38219	2.78936e-07	9.20605e-05	6.10791
RAPGEFL1	-1.13249	2.16699	-2.9298	0.00392431	0.048595	-2.95359
ATP5PD	-1.13107	11.7222	-4.53708	1.16387e-05	0.00120129	2.51443
MTBP	-1.13039	2.0276	-3.00828	0.00308396	0.0417023	-2.73356
NDUFB6	-1.12978	11.2045	-3.45754	0.000710225	0.0158676	-1.37664
DNAJC7	-1.12974	11.1289	-5.36682	2.99604e-07	9.38254e-05	6.03872
DNAL1	-1.12949	1.67123	-3.69727	0.000305409	0.00942509	-0.58689
MPC1	-1.12935	17.2434	-4.06392	7.77142e-05	0.00393382	0.70505
C10orf25	-1.12898	3.41866	-3.26461	0.001359	0.0243037	-1.97938
CAMTA1	-1.12862	1.89013	-4.06771	7.65886e-05	0.00390503	0.718886
KDSR	-1.12857	5.89979	-4.30887	2.96126e-05	0.00214475	1.6224
CDC7	-1.12755	8.9549	-3.19908	0.0016836	0.0281624	-2.17732
DTD2	-1.12753	5.15731	-3.20084	0.00167401	0.028053	-2.17204
MMS22L	-1.12574	2.46612	-3.41311	0.000826697	0.0175995	-1.51808
STRN3	-1.12458	10.6868	-4.47664	1.49524e-05	0.0013992	2.27476
ARFGEF1	-1.12214	17.9769	-3.3688	0.000960509	0.0193708	-1.65758
SMIM19	-1.12002	4.33015	-3.82817	0.000189368	0.00697686	-0.137119
SELENOI	-1.11982	6.97203	-3.86436	0.000165577	0.00636853	-0.010495
CFAP36	-1.11801	7.13591	-3.38221	0.000917991	0.0188794	-1.6155
HPRT1	-1.118	26.7766	-3.62557	0.000394795	0.011102	-0.827757
UBE2Q2	-1.11681	21.144	-4.95685	1.92082e-06	0.000348481	4.24451
RPL7AP11	-1.11664	1.94844	-3.27856	0.00129793	0.023571	-1.93682
PCGF6	-1.11663	3.54502	-4.59532	9.12253e-06	0.00100561	2.74769
KCTD3	-1.1165	8.6932	-3.50607	0.000600674	0.0143367	-1.22036
NDC1	-1.1147	11.2681	-3.60345	0.000427024	0.0116632	-0.901279
BCAS2	-1.11456	16.0414	-3.91944	0.000134745	0.00560507	0.184082
YIPF5	-1.11361	7.30625	-4.75051	4.71879e-06	0.000643776	3.38002
FEM1A	-1.11022	0.885611	-3.11395	0.00221309	0.0337986	-2.42922
CBX3	-1.10928	31.1055	-4.14595	5.65064e-05	0.00325101	1.00752
SUMO2	-1.10877	31.9196	-3.5081	0.000596475	0.0143063	-1.21381
NDUFS4	-1.10812	18.9609	-3.87454	0.000159415	0.00625373	0.0252953
PRMT5-AS1	-1.10775	0.801642	-2.98988	0.00326457	0.0431037	-2.78561
NDUFB5	-1.10399	8.25023	-3.74102	0.000260667	0.00853158	-0.438009
DONSON	-1.1032	7.471	-4.01303	9.44903e-05	0.0044437	0.519818
BAZ1A	-1.1007	35.2981	-3.45346	0.00072023	0.0160376	-1.38968
FDX1	-1.10056	5.93295	-3.66993	0.000336966	0.00997451	-0.679211
SSR1	-1.10002	23.063	-4.84791	3.09699e-06	0.000484739	3.78475
RSL24D1	-1.09977	31.1651	-3.54162	0.000530739	0.0133941	-1.10472
FANCI	-1.09918	13.107	-3.05333	0.00267994	0.0382173	-2.60496
WDR12	-1.09645	6.27238	-3.23899	0.00147826	0.0257026	-2.05718
LCORL	-1.09627	2.80237	-3.35471	0.00100711	0.0199816	-1.70159
SUZ12	-1.09565	15.4843	-3.44255	0.000747667	0.0164245	-1.42452
HAUS3	-1.09503	5.40617	-3.07665	0.00249048	0.0365103	-2.5377
YWHAB	-1.0947	100.116	-3.29306	0.00123711	0.0228505	-1.89238
VDAC3	-1.09401	33.1742	-4.34216	2.58946e-05	0.00197131	1.75032
RCN2	-1.09277	5.47185	-3.7913	0.000216924	0.0075849	-0.26513
EIF4E	-1.09144	3.11702	-3.74709	0.000254972	0.00845057	-0.417234
DDN-AS1	-1.08926	0.981132	-3.71327	0.00028827	0.00913137	-0.532633
ACAT1	-1.08755	9.19082	-3.05152	0.00269516	0.0383644	-2.61015
GAPDHP60	-1.08632	2.30169	-3.7634	0.000240257	0.0081191	-0.361306
SPTY2D1	-1.08618	6.66073	-4.3657	2.35408e-05	0.00183004	1.84123
C12orf29	-1.08502	2.66677	-3.41531	0.00082053	0.0175088	-1.51111
RBM27	-1.08422	5.48011	-3.68863	0.000315065	0.00962579	-0.616125
GAPDHP65	-1.08407	3.5496	-3.1059	0.0022704	0.0343595	-2.45272
NSRP1	-1.08352	10.3165	-5.25203	5.08812e-07	0.000132911	5.52643
ZNF799	-1.08243	1.3834	-3.58975	0.000448197	0.0119778	-0.946594
TRIAP1	-1.0821	12.8882	-3.69799	0.000304622	0.00940607	-0.584466
MRPS35	-1.07638	17.245	-4.45179	1.65634e-05	0.0014739	2.17694
LARP7	-1.07623	15.1773	-3.95741	0.000116762	0.00508798	0.319507
HAUS6	-1.07579	7.43374	-4.37319	2.28363e-05	0.00179298	1.87023
COA6	-1.07567	6.76153	-3.19423	0.00171029	0.0283934	-2.19183
KDM4A-AS1	-1.07255	2.30664	-3.499	0.000615589	0.014506	-1.24326
SDHD	-1.07239	20.5403	-3.53764	0.00053818	0.0134695	-1.11774
EIF3J	-1.07226	25.8716	-4.51092	1.29755e-05	0.00128859	2.41039
MAGOHB	-1.07128	3.51844	-3.50984	0.000592881	0.0142823	-1.20817
RAB5B	-1.07069	26.7683	-2.94051	0.00379843	0.0475382	-2.92387
GLO1	-1.0679	31.0614	-3.04364	0.00276242	0.0389446	-2.63274
MIA2	-1.06787	1.01637	-3.59474	0.000440368	0.0118706	-0.930095
CWF19L2	-1.06779	12.2961	-3.60523	0.000424335	0.0116214	-0.895363
UBE2N	-1.06717	14.0114	-4.4481	1.68165e-05	0.001483	2.16245
NFYB	-1.06619	6.55775	-3.84115	0.000180486	0.00676263	-0.0918238
TCEA1P2	-1.06312	2.94892	-3.48658	0.000642605	0.0148905	-1.28334
SIAH1	-1.06285	4.30159	-3.07575	0.00249756	0.0365529	-2.5403
DARS	-1.06268	33.2941	-3.88039	0.000155972	0.00616253	0.045905
CCP110	-1.06221	6.85019	-3.99753	0.000100254	0.00459969	0.463754
METTL2A	-1.06218	3.3994	-4.05285	8.11042e-05	0.00407495	0.664569
TIPIN	-1.06203	4.33729	-3.85002	0.00017464	0.00660667	-0.0607732
RNF138	-1.06186	19.9576	-3.72406	0.000277224	0.0088939	-0.495909
HSP90AA1	-1.06009	176.261	-3.40442	0.000851463	0.0179259	-1.54554
TMEM30A	-1.05755	34.6766	-3.02376	0.00293918	0.0405309	-2.68956
DNAJC3	-1.05736	15.2183	-3.68787	0.000315929	0.00962579	-0.618695
PRDX3	-1.05642	40.1866	-3.26849	0.00134176	0.0240839	-1.96756
SPCS2	-1.05604	9.41417	-4.60646	8.70537e-06	0.000975026	2.79254
SERBP1	-1.05433	44.1318	-3.93675	0.000126243	0.0053648	0.245678
TMEM68	-1.05102	2.66636	-3.07472	0.00250572	0.0366431	-2.5433
GON7	-1.04962	8.33667	-4.02151	9.14741e-05	0.00436517	0.550547
RNF227	-1.04944	2.52212	-2.91536	0.00410011	0.0498612	-2.9935
TFB2M	-1.04903	12.0912	-2.93751	0.00383328	0.047844	-2.9322
POMP	-1.04849	25.338	-3.72159	0.000279718	0.00893233	-0.504328
GINM1	-1.04745	13.344	-5.47653	1.7941e-07	6.93848e-05	6.53532
LIN9	-1.04723	2.77738	-2.98421	0.00332225	0.0435256	-2.80161
NDUFC1	-1.04572	8.28295	-3.09879	0.0023222	0.0348944	-2.47345
CCT2	-1.04519	38.5618	-3.61391	0.000411477	0.0114137	-0.866538
COX7A2	-1.04468	22.2692	-3.08577	0.00241987	0.0359504	-2.51129
UBE2W	-1.04334	8.73298	-3.30909	0.00117299	0.0221259	-1.84305
SHLD3	-1.04248	2.51562	-3.51776	0.000576771	0.0140064	-1.18244
MRPL13	-1.04228	4.45238	-3.50992	0.000592719	0.0142823	-1.20791
CEP152	-1.04168	6.00456	-2.99092	0.0032541	0.0430617	-2.78267
OLA1P1	-1.04029	1.84719	-3.19328	0.00171558	0.0284298	-2.19468
ARL6IP6	-1.03969	12.1964	-3.80556	0.000205841	0.00733376	-0.215729
C17orf53	-1.03946	4.24852	-3.02658	0.00291351	0.0403275	-2.68152
COPRS	-1.03864	6.20584	-3.56809	0.000483728	0.012529	-1.01799
PPP1R14BP3	-1.03815	16.1713	-3.32419	0.00111548	0.021395	-1.79644
NCOA4	-1.03815	153.406	-3.16982	0.00185062	0.0298771	-2.26455
NPM1	-1.03807	115.976	-3.18651	0.00175359	0.0288687	-2.21489
ERGIC2	-1.0378	7.01866	-4.25165	3.72302e-05	0.00246934	1.40432
STT3A	-1.03775	17.5902	-4.06687	7.68358e-05	0.00391039	0.71583
SSR3	-1.03708	24.4266	-4.15095	5.54106e-05	0.00320469	1.02612
UPF3B	-1.03522	17.1108	-3.73339	0.000267996	0.00868578	-0.464083
CYP20A1	-1.03507	6.30936	-4.13084	5.99423e-05	0.00340602	0.951451
HSPD1	-1.0349	56.6933	-2.98953	0.00326815	0.0431037	-2.78661
MIER1	-1.03381	14.5323	-4.22315	4.16928e-05	0.00264936	1.29657
BLM	-1.03211	7.55945	-3.02008	0.00297303	0.0408334	-2.70004
ZNF473	-1.03153	2.71964	-4.04335	8.4123e-05	0.00413822	0.629929
NCLP1	-1.03062	2.63505	-3.07978	0.00246607	0.0363918	-2.52866
GAR1	-1.02994	9.83148	-3.20524	0.00165028	0.0277736	-2.15887
UTP18	-1.0294	15.9752	-4.77325	4.2791e-06	0.000599075	3.47397
RPL7AP60	-1.02895	3.93385	-3.42974	0.000781133	0.016957	-1.4653
SIRT1	-1.02892	9.4946	-4.44132	1.72917e-05	0.00150564	2.13582
MRPS33	-1.02842	2.955	-3.07178	0.00252898	0.0368658	-2.55178
CAAP1	-1.02753	9.19149	-4.16352	5.27474e-05	0.00310607	1.07292
ZCCHC10	-1.02616	7.17171	-3.62833	0.000390945	0.0110445	-0.818572
GFPT1	-1.02388	6.69967	-4.73239	5.10009e-06	0.000680634	3.3054
PI4K2B	-1.02284	4.94684	-3.22953	0.00152474	0.026254	-2.08579
USP16	-1.01823	12.385	-4.38308	2.19363e-05	0.00174079	1.9086
NUP54	-1.01745	12.7225	-4.63731	7.64347e-06	0.000884576	2.91722
MAK16	-1.01608	5.60711	-3.3599	0.000989708	0.0197572	-1.6854
HSD17B12	-1.01542	9.42026	-3.21363	0.00160586	0.0272005	-2.13368
MPHOSPH6	-1.01234	7.92277	-3.71799	0.000283384	0.00903367	-0.516568
RAD21	-1.00734	37.1171	-3.05688	0.00265026	0.0379217	-2.59475
NDUFAB1	-1.00731	14.4625	-4.18945	4.76327e-05	0.00291384	1.16988
PRKRA	-1.00654	12.2372	-4.97236	1.7935e-06	0.000330846	4.31058
VDAC1P8	-1.00654	2.6095	-3.33502	0.00107582	0.0208861	-1.76285
UQCRFS1	-1.00578	13.702	-3.85235	0.000173139	0.00658131	-0.0526281
ZNF740	1.00106	6.40063	4.77842	4.18478e-06	0.000589905	3.49539
INPP5K	1.00172	6.92022	4.05234	8.12629e-05	0.00407921	0.662715
MED22	1.00257	6.57294	4.23739	3.94028e-05	0.00255983	1.35033
PDPR	1.00394	16.8691	3.22978	0.0015235	0.026254	-2.08504
FAM160B2	1.00433	11.1279	2.91804	0.00406697	0.0495599	-2.98611
ANAPC2	1.00502	14.0069	3.77549	0.000229863	0.00788877	-0.319681
OTUD5	1.00655	22.6963	4.58116	9.68115e-06	0.00105246	2.69075
PSMB8-AS1	1.00781	12.8534	2.95847	0.00359563	0.0459176	-2.87382
LMBR1L	1.00866	9.52557	3.26948	0.0013374	0.0240423	-1.96456
ZNF213	1.01227	3.80851	3.48917	0.000636892	0.0148416	-1.27501
MRTFA	1.01284	26.1742	4.17247	5.09255e-05	0.00304102	1.10633
DGLUCY	1.0134	17.7217	5.3937	2.64384e-07	9.05097e-05	6.15978
STIM1	1.0156	21.48	4.47372	1.51334e-05	0.00140923	2.26325
MYO9B	1.01607	41.1581	4.88897	2.58876e-06	0.000431072	3.9572
BANP	1.01754	2.78914	5.10545	9.90161e-07	0.000211297	4.88337
PIK3CD	1.02043	38.4612	3.67855	0.000326703	0.00978501	-0.65018
TMEM106A	1.02044	26.4267	3.2685	0.00134173	0.0240839	-1.96755
MEF2B	1.02058	0.927046	2.99931	0.00317087	0.0424299	-2.75898
RNF44	1.02177	34.7299	3.68761	0.000316227	0.00962956	-0.619581
CCM2	1.02231	11.7199	3.69597	0.000306853	0.00945908	-0.591322
VMAC	1.02256	7.63706	4.07942	7.31993e-05	0.00380616	0.761814
TRAPPC12	1.02454	7.79644	5.83717	3.18351e-08	2.01684e-05	8.21363
MTHFR	1.02546	7.34945	2.96103	0.00356746	0.0456706	-2.86664
RUBCN	1.02619	8.51691	4.44992	1.66917e-05	0.00147436	2.16956
EHMT1	1.0267	9.18308	3.59599	0.00043844	0.0118482	-0.925987
C15orf62	1.03265	3.54221	4.09213	6.96828e-05	0.00370724	0.808522
LAMTOR1	1.03305	39.5415	4.08728	7.1004e-05	0.00374497	0.790701
DNASE1	1.03451	6.52457	3.71682	0.000284593	0.00904608	-0.520567
NAA10	1.03461	5.0364	4.11472	6.38289e-05	0.00355458	0.8918
TUBGCP2	1.03601	12.8816	4.31434	2.89684e-05	0.0021264	1.64336
ARRDC1	1.03607	27.7738	2.99122	0.00325108	0.0430435	-2.78182
PYCR2	1.03661	18.5368	3.94879	0.000120631	0.00521069	0.288671
ADAR	1.03699	56.9561	4.83864	3.2243e-06	0.000493649	3.74601
GBA2	1.03709	17.3531	4.38284	2.19583e-05	0.00174079	1.90765
RCSD1	1.03767	38.27	3.0395	0.0027984	0.0392825	-2.6446
MAP1S	1.03928	12.4812	2.94483	0.00374868	0.0471846	-2.91185
CLCN6	1.04231	9.02977	4.45478	1.63612e-05	0.00146393	2.18868
ATG2A	1.04405	8.6406	3.63227	0.000385493	0.0109578	-0.805407
ZBTB45	1.04421	5.0565	3.01894	0.00298362	0.0409295	-2.70329
NAXD	1.04633	7.59456	2.9417	0.00378472	0.0474587	-2.92057
AKAP8L	1.04667	14.9392	4.05603	8.01155e-05	0.00403263	0.676197
POLRMT	1.04812	10.7189	2.98432	0.00332105	0.0435216	-2.80128
TRIM22	1.04832	38.1669	3.31182	0.0011624	0.0219762	-1.83464
LCAT	1.04934	5.63286	3.13221	0.00208799	0.0325463	-2.3757
TTC14	1.04963	12.0483	3.02817	0.0028991	0.0402233	-2.67698
STX16	1.04982	30.2668	4.91839	2.27541e-06	0.000393147	4.08138
ILK	1.05071	2.38625	3.57111	0.00047862	0.0124545	-1.00806
PSMB10	1.05088	15.8803	3.35046	0.00102161	0.0201749	-1.71486
EDC4	1.05132	17.0481	4.08704	7.10713e-05	0.00374497	0.789802
GSDMD	1.05145	13.9409	3.06901	0.0025511	0.0370609	-2.55977
CTC1	1.05414	11.8426	3.63026	0.000388263	0.0110014	-0.812119
VPS37B	1.05684	9.64304	2.93175	0.00390116	0.0484163	-2.94819
LYPLA2	1.0572	17.0211	3.56722	0.000485216	0.0125467	-1.02087
TMEM129	1.05774	10.3667	3.65632	0.000353793	0.0102957	-0.724934
FOXN3	1.05861	14.1882	3.77639	0.000229106	0.0078775	-0.316576
TTLL3	1.06016	10.6274	3.62695	0.000392858	0.0110814	-0.823146
TMEM8A	1.06127	15.8174	3.24039	0.00147153	0.025618	-2.05296
MINDY1	1.0625	13.7849	3.08412	0.00243252	0.0360605	-2.51608
NIT1	1.06387	6.70032	5.69167	6.44569e-08	3.3835e-05	7.52826
CLK2	1.06432	24.0384	4.75633	4.6023e-06	0.000634162	3.40403
SCYL1	1.06467	13.9216	4.03378	8.7271e-05	0.00423724	0.595112
PEX16	1.06485	6.21232	3.11069	0.00223613	0.0339997	-2.43874
MUTYH	1.06497	5.57665	4.03523	8.67857e-05	0.00422186	0.600396
TBC1D17	1.0657	10.0287	3.26085	0.00137593	0.0244794	-1.99084
C11orf68	1.06662	17.753	3.12609	0.00212914	0.0329178	-2.39365
ZBTB34	1.06711	9.87644	4.12455	6.14318e-05	0.00347632	0.928143
C2CD2L	1.0677	4.74754	3.40191	0.000858767	0.0180242	-1.55349
STX4	1.0688	11.8153	4.87436	2.75952e-06	0.000446031	3.89573
CCDC200	1.06891	14.116	2.94255	0.00377487	0.0474048	-2.9182
KLF13	1.07001	23.3611	3.52622	0.000560035	0.0137801	-1.15493
SCAMP2	1.07073	31.1743	4.29429	3.13968e-05	0.00222324	1.56664
E2F4	1.07217	27.6678	4.14823	5.6005e-05	0.00323228	1.01598
PCNX3	1.07311	16.3641	3.70328	0.000298858	0.00932211	-0.566524
WRAP73	1.0746	4.02129	4.06569	7.71865e-05	0.00391739	0.711511
ZBTB26	1.08076	5.71001	2.95262	0.00366057	0.0464884	-2.89015
DDX17	1.08256	174.499	3.98695	0.000104376	0.00473101	0.425605
AXIN1	1.08349	9.21912	3.31457	0.0011518	0.0218684	-1.82615
CD27-AS1	1.08491	4.45231	3.08448	0.00242975	0.036039	-2.51504
STK40	1.08697	17.1702	3.84093	0.00018063	0.00676344	-0.0925779
TMPPE	1.08697	5.17411	3.4178	0.000813604	0.017442	-1.50322
NPRL2	1.08708	7.72672	4.44015	1.73744e-05	0.00151045	2.13126
TSC2	1.08934	13.7312	4.79912	3.82693e-06	0.000550728	3.58129
MTCH1	1.09125	27.5185	3.47504	0.000668721	0.0152684	-1.3205
FES	1.09153	44.7314	3.35093	0.00102	0.0201503	-1.7134
HCLS1	1.09165	48.5628	3.11228	0.00222485	0.0338749	-2.43409
TOMM40L	1.09181	6.63839	3.45326	0.00072074	0.0160376	-1.39034
REL	1.09254	9.37441	3.12081	0.00216526	0.0332617	-2.40913
ST6GAL1	1.09322	14.7671	3.16003	0.00190987	0.0305563	-2.2936
TAF1C	1.09445	16.4491	3.13856	0.00204601	0.0320776	-2.35701
SUN2	1.09616	48.7668	3.24547	0.00144722	0.0253464	-2.03756
SHISA5	1.09937	22.9262	3.17902	0.00179653	0.0293592	-2.23721
PRKAB2	1.10169	6.78535	3.00793	0.00308733	0.0417273	-2.73456
SBF1	1.10185	22.2581	3.04487	0.00275188	0.0388909	-2.62924
DNHD1	1.1033	4.96696	3.07777	0.00248173	0.036473	-2.53447
TBX19	1.10366	2.6686	3.4319	0.000775396	0.016859	-1.45844
LRCH4	1.10748	12.5265	3.54679	0.000521231	0.0132249	-1.08782
TRMT2A	1.10861	10.7441	3.62075	0.00040162	0.0112419	-0.84382
CCDC159	1.10932	6.83292	3.06552	0.00257931	0.0373134	-2.56986
SUFU	1.11194	6.84597	5.15165	8.03767e-07	0.000185361	5.08469
GTPBP6	1.11312	23.5238	3.7533	0.000249268	0.00831654	-0.395952
ZDHHC18	1.11405	7.64098	3.86595	0.000164599	0.00635061	-0.00490486
ANKMY1	1.12035	5.11621	4.05698	7.98222e-05	0.00402154	0.679674
CACTIN	1.12061	5.17651	4.12408	6.15443e-05	0.00347912	0.926405
AMT	1.12105	5.66923	3.2964	0.00122351	0.0226676	-1.88213
IL27RA	1.1223	17.5286	3.18391	0.00176836	0.0290425	-2.22263
LIMK1	1.12289	6.4512	2.932	0.00389813	0.0484163	-2.94749
CCDC18-AS1	1.12311	18.646	3.10858	0.00225117	0.034153	-2.4449
LINC00894	1.12482	2.73016	3.26635	0.00135125	0.0242052	-1.97409
LMO2	1.12495	46.2774	3.25122	0.00142019	0.0250085	-2.02012
SLC7A6	1.12595	6.76258	3.65735	0.000352497	0.0102851	-0.721492
TCTA	1.12727	13.0899	3.81313	0.000200181	0.0072125	-0.189457
RNF215	1.12766	1.06175	3.38151	0.000920181	0.0189087	-1.61772
PXN-AS1	1.12793	1.84617	4.42565	1.84384e-05	0.00156109	2.07447
PRR12	1.12867	13.2685	4.04526	8.35062e-05	0.00412334	0.636903
AKNA	1.12928	34.3884	3.74065	0.000261021	0.00853811	-0.439287
RNF19B	1.13218	12.4611	3.13036	0.00210033	0.0326647	-2.38112
UCKL1	1.13236	17.5724	4.17272	5.0876e-05	0.00304102	1.10726
AMPD2	1.13244	23.041	3.21582	0.00159446	0.0270794	-2.1271
FLCN	1.13433	4.74875	3.59018	0.000447526	0.0119778	-0.945191
CLN3	1.13505	5.91682	3.60216	0.000428974	0.0116933	-0.905547
PI4KAP2	1.13708	3.17038	2.93179	0.0039007	0.0484163	-2.94809
INTS1	1.1372	25.2639	3.39276	0.000885822	0.0183963	-1.58234
MAPRE2	1.13778	19.6579	3.27062	0.00133236	0.0239962	-1.96106
CABIN1	1.13786	22.187	3.90083	0.000144495	0.00588628	0.118078
MRM1	1.14022	5.14145	3.00221	0.00314249	0.0421422	-2.75076
PTTG1IP	1.14178	57.8548	3.88871	0.0001512	0.00606457	0.075245
SMPD2	1.14244	6.0531	4.324	2.78632e-05	0.00207532	1.68045
HGS	1.14278	14.4141	3.48654	0.000642713	0.0148905	-1.2835
HECTD3	1.14291	13.2295	4.1066	6.58782e-05	0.00361553	0.861803
EME2	1.14358	5.64766	3.26307	0.00136592	0.024388	-1.98408
CEP68	1.1453	8.57535	3.96484	0.000113521	0.00500515	0.346133
COQ8B	1.14673	5.84785	4.16701	5.20294e-05	0.00307364	1.08595
MADD	1.14727	25.7265	5.34928	3.25008e-07	9.87309e-05	5.95995
CHD3	1.14756	32.6748	3.05315	0.00268138	0.0382181	-2.60545
FBXW4	1.14906	6.61	4.46985	1.53769e-05	0.00141731	2.24799
RNF31	1.15267	9.57875	5.17061	7.37595e-07	0.000174481	5.16765
DENND5A	1.15493	22.7581	4.34799	2.52911e-05	0.00193876	1.77281
MOB2	1.15665	4.69486	4.58766	9.42072e-06	0.00103229	2.71687
ELMO3	1.15738	3.72976	3.82849	0.000189147	0.00697338	-0.136019
CCDC130	1.1587	12.7372	4.08596	7.13687e-05	0.00375344	0.785839
SLC50A1	1.16138	11.8268	4.71948	5.38998e-06	0.000712421	3.25233
SMG7-AS1	1.16194	0.434761	3.48232	0.000652128	0.0150214	-1.29706
MVD	1.16307	3.70777	3.02814	0.00289942	0.0402233	-2.67708
SYT11	1.1635	6.86903	3.1652	0.00187839	0.0302193	-2.27828
SEMA4D	1.16437	14.2956	4.26139	3.58123e-05	0.00240712	1.44129
FAM3A	1.16508	5.28394	3.78494	0.000222043	0.00769222	-0.287092
CEP131	1.16971	4.61974	3.31391	0.00115436	0.0219019	-1.82821
EHD1	1.17152	12.8109	3.18968	0.00173566	0.0286936	-2.20542
ZNF513	1.1726	6.8373	3.49384	0.000626686	0.0146671	-1.25993
SLC12A4	1.17449	6.81559	3.34633	0.00103585	0.0203188	-1.72771
PHBP9	1.17495	8.31136	4.06997	7.59226e-05	0.00388184	0.727168
INTS3	1.18027	17.3915	4.9722	1.79478e-06	0.000330846	4.30989
CYB5R3	1.18053	22.5456	3.2859	0.0012668	0.0232749	-1.91434
TANGO2	1.18155	10.0711	4.57684	9.85807e-06	0.00106539	2.67341
WRNIP1	1.1826	20.8317	4.02305	9.09374e-05	0.00435465	0.556121
PPCDC	1.1829	5.50718	4.01631	9.33147e-05	0.00440722	0.531676
TRIM21	1.18516	15.1138	3.92962	0.000129679	0.00545198	0.220293
FAM78A	1.18764	25.1748	3.52202	0.00056829	0.0138605	-1.1686
INCA1	1.188	3.62165	3.32794	0.00110159	0.0211998	-1.78481
MED15	1.18855	16.6807	4.27437	3.40036e-05	0.00232771	1.49065
MARS	1.1898	19.5817	7.01833	7.30936e-11	2.12037e-07	14.1452
PARVB	1.19173	8.19377	3.10864	0.0022507	0.034153	-2.44471
AGER	1.19267	9.96381	3.52334	0.00056568	0.0138449	-1.1643
CLSTN1	1.19393	30.8285	3.49729	0.000619243	0.0145667	-1.24878
ACOT9	1.19681	6.97556	3.45564	0.00071488	0.0159458	-1.38273
RHOT2	1.19786	16.3174	3.34182	0.00105163	0.0205395	-1.74174
MTX1P1	1.19962	4.52974	3.30291	0.00119737	0.0224474	-1.86212
NCDN	1.19981	7.65751	3.7593	0.000243873	0.00820606	-0.375362
SLC25A28	1.2005	28.0258	3.75589	0.000246929	0.00825847	-0.387078
VAV1	1.20084	27.1037	5.37491	2.88542e-07	9.30034e-05	6.07513
MFSD6	1.20312	9.14219	3.29892	0.00121331	0.0225873	-1.87437
PPP6R2	1.20386	19.8415	6.03259	1.21459e-08	9.84477e-06	9.1511
ST20-AS1	1.20396	1.07188	4.0882	7.07535e-05	0.00374106	0.794053
PPP1R12C	1.20626	10.3836	3.9673	0.000112466	0.00498496	0.354961
GSTK1	1.20764	40.6534	3.67845	0.00032682	0.00978501	-0.650516
MAP7D1	1.209	20.9367	3.34259	0.00104893	0.0205014	-1.73936
KRT8P46	1.20994	4.23921	3.08112	0.0024556	0.0363051	-2.52475
PLXND1	1.21018	42.8981	3.17178	0.00183896	0.02975	-2.25873
FCHSD1	1.21093	7.1126	2.91425	0.004114	0.0499783	-2.99658
ZDHHC7	1.21181	20.3159	3.47194	0.000675904	0.0154133	-1.33047
STAT5A	1.21288	34.3044	3.7489	0.000253297	0.0084153	-0.411034
ZER1	1.21299	20.9051	3.41288	0.000827346	0.0176065	-1.51881
PLEKHM2	1.21318	26.5609	3.47088	0.000678369	0.0154503	-1.33386
ZSWIM8	1.21352	14.2671	4.38257	2.19821e-05	0.00174079	1.90661
USF2	1.21408	22.8236	4.11929	6.27028e-05	0.00351576	0.9087
TNIP1	1.21414	22.3057	4.717	5.4475e-06	0.000716587	3.24214
PPP1R32	1.2161	2.84699	2.95386	0.00364664	0.0463971	-2.88668
SEC14L1	1.21796	7.48465	4.03013	8.85016e-05	0.00427515	0.581845
KDM6B	1.21937	16.274	3.38467	0.000910404	0.0187584	-1.60779
ZNF783	1.21999	4.86022	4.17385	5.06502e-05	0.00303693	1.11148
TWF2	1.22209	26.0525	3.68647	0.00031753	0.00964792	-0.623443
FLII	1.22217	32.6587	4.23543	3.97106e-05	0.00256025	1.34292
DFFB	1.22367	5.62033	2.98521	0.00331197	0.0434322	-2.79878
MSL3	1.22517	11.592	5.15022	8.08998e-07	0.00018579	5.07843
BTBD2	1.22591	19.7604	3.70329	0.000298855	0.00932211	-0.566513
TFE3	1.22649	16.7523	3.60726	0.00042129	0.0115927	-0.888617
HPS1	1.22851	23.4581	4.822	3.46599e-06	0.000519693	3.67651
GTPBP2	1.2292	20.8674	5.40198	2.54379e-07	8.97426e-05	6.19713
RN7SL49P	1.23159	2.355	3.38076	0.000922521	0.0189091	-1.62008
DIP2A	1.23167	13.4032	4.06596	7.71049e-05	0.00391686	0.712514
SLC48A1	1.23203	6.80306	3.46565	0.0006907	0.0155894	-1.35066
ZFYVE19	1.23428	6.15449	4.84221	3.17468e-06	0.000488768	3.76093
CTDSP2	1.23446	54.7631	5.11472	9.49685e-07	0.000207713	4.92365
IL18BP	1.23531	6.77292	5.0793	1.11362e-06	0.000232669	4.76999
DENND1C	1.23806	17.6828	4.04744	8.28079e-05	0.00411735	0.644862
SLC10A3	1.23999	10.0656	3.25527	0.00140142	0.0247967	-2.00782
SIN3B	1.24048	9.49732	4.0836	7.20248e-05	0.00376941	0.777159
CENPT	1.24319	11.4029	3.64066	0.000374146	0.0107182	-0.777396
CAMTA2	1.24537	15.6839	3.57708	0.000468674	0.0123185	-0.988409
STK11	1.24575	8.08646	4.00089	9.89747e-05	0.00456883	0.47591
FRS3	1.24925	3.3401	3.58128	0.000461787	0.0122057	-0.974556
SCAMP1-AS1	1.25008	4.75094	3.56779	0.000484236	0.0125362	-1.01897
TRIM8	1.25043	29.9004	3.30052	0.0012069	0.0225447	-1.86947
POLD4	1.25086	5.83223	4.2809	3.31271e-05	0.00229093	1.51553
VCL	1.25475	22.8873	3.07693	0.00248829	0.0365103	-2.53689
SDR39U1	1.2553	4.18194	3.9182	0.000135377	0.00562711	0.17966
SGSM3	1.25618	17.9416	4.36977	2.31554e-05	0.00181286	1.85699
RASGRP2	1.2569	45.6596	3.21277	0.00161038	0.0272519	-2.13627
CCDC183-AS1	1.26061	2.59884	2.98564	0.00330763	0.0434177	-2.79758
GSE1	1.26175	27.9183	3.0939	0.00235839	0.0352747	-2.48766
MOB3A	1.26192	40.5571	3.20594	0.00164649	0.0277437	-2.15675
TAZ	1.26329	12.0017	3.80254	0.000208145	0.00739195	-0.226216
SFI1	1.26384	7.40215	4.43432	1.77951e-05	0.00153733	2.1084
[truncated: 950 more rows]

## Sheet: Table S4
Additional file 1: Table S4. The co-expression gene associated with ARHGAP9 expression
Query	Statistic	P-value	FDR (BH)	Event_SD	Event_TD
EIF3A	-0.673687	1.05612e-23	1.46604e-20	169	169
TMEM87A	-0.617391	3.90299e-19	1.72388e-16	169	169
PRRC1	-0.614007	6.87237e-19	2.89276e-16	169	169
NANOS1	-0.603102	4.06525e-18	1.46304e-15	169	169
LMAN1	-0.598206	8.83438e-18	2.86146e-15	169	169
SEC31A	-0.597577	9.75212e-18	3.10693e-15	169	169
PDPN	-0.592581	2.12087e-17	6.44014e-15	169	27
MORF4L2	-0.587425	4.66221e-17	1.37281e-14	169	169
EPT1	-0.582556	9.68693e-17	2.57885e-14	169	169
XPOT	-0.580481	1.31795e-16	3.32637e-14	169	169
CANX	-0.578218	1.8392e-16	4.46787e-14	169	169
BMS1P5	-0.577768	1.96481e-16	4.71409e-14	169	169
PRPS2	-0.577494	2.0452e-16	4.84713e-14	169	169
LARP1B	-0.575844	2.6022e-16	6.02038e-14	169	169
SLC26A2	-0.569007	6.95941e-16	1.4701e-13	169	169
RAD17	-0.568777	7.19002e-16	1.4865e-13	169	169
RASL12	-0.566888	9.39565e-16	1.88242e-13	169	53
UGP2	-0.564203	1.37036e-15	2.63679e-13	169	169
PHF17	-0.562477	1.74359e-15	3.2898e-13	169	169
C5orf33	-0.558808	2.89567e-15	5.25929e-13	169	169
STRN3	-0.556481	3.9823e-15	7.03563e-13	169	169
RCN2	-0.550346	9.1144e-15	1.51393e-12	169	169
H2AFV	-0.546388	1.54111e-14	2.43496e-12	169	169
USP14	-0.544791	1.90123e-14	2.90933e-12	169	169
RIOK2	-0.543729	2.18485e-14	3.26618e-12	169	169
SCFD1	-0.541311	2.99309e-14	4.34087e-12	169	169
BRIX1	-0.540553	3.30179e-14	4.71816e-12	169	169
GFPT1	-0.539848	3.61623e-14	5.05596e-12	169	169
OGDHL	-0.539213	3.92503e-14	5.40986e-12	169	109
CHAT	-0.538981	4.04405e-14	5.49595e-12	169	15
UTP15	-0.535537	6.28211e-14	8.13804e-12	169	169
SMC5	-0.535486	6.32316e-14	8.13804e-12	169	169
EIF3J	-0.535182	6.57209e-14	8.34785e-12	169	169
ITGB6	-0.533552	8.08023e-14	9.87617e-12	169	84
SYNCRIP	-0.533047	8.61205e-14	1.04604e-11	169	169
GALNT1	-0.529846	1.2869e-13	1.46255e-11	169	169
TAF9	-0.529716	1.30806e-13	1.47795e-11	169	169
MIB1	-0.52901	1.42824e-13	1.5952e-11	169	169
BZW1	-0.528454	1.53068e-13	1.69018e-11	169	169
COL2A1	-0.527481	1.72691e-13	1.88544e-11	169	131
RCN1	-0.527025	1.82716e-13	1.98374e-11	169	169
USO1	-0.525323	2.25403e-13	2.39371e-11	169	169
MTFR1	-0.523712	2.74655e-13	2.85435e-11	169	169
PRKRA	-0.522769	3.08201e-13	3.169e-11	169	169
LARS	-0.522259	3.27948e-13	3.33683e-11	169	169
C19orf2	-0.521241	3.71176e-13	3.73753e-11	169	169
SLC30A5	-0.51916	4.77369e-13	4.68545e-11	169	169
SSTR2	-0.518987	4.87429e-13	4.76015e-11	169	166
CALU	-0.518439	5.20674e-13	5.05939e-11	169	169
NUP54	-0.518311	5.28721e-13	5.11203e-11	169	169
GJC1	-0.518014	5.47939e-13	5.21993e-11	169	160
SPTY2D1	-0.517911	5.54767e-13	5.25919e-11	169	169
GMCL1	-0.517624	5.74186e-13	5.41686e-11	169	169
GFRA3	-0.517082	6.12733e-13	5.72493e-11	169	96
UBE2Q2	-0.515381	7.50713e-13	6.82893e-11	169	169
G3BP1	-0.515255	7.62081e-13	6.8885e-11	169	169
LOC642826	-0.513876	8.97656e-13	8.07641e-11	169	169
C18orf19	-0.511199	1.23093e-12	1.08736e-10	169	169
SEC63	-0.509729	1.46231e-12	1.26868e-10	169	169
SIX3	-0.509658	1.47446e-12	1.27354e-10	169	71
METTL2A	-0.50956	1.49142e-12	1.28249e-10	169	169
THUMPD1	-0.50791	1.80757e-12	1.50766e-10	169	169
DNAL1	-0.507816	1.82752e-12	1.51778e-10	169	169
DBF4	-0.506514	2.12513e-12	1.73528e-10	169	169
TASP1	-0.505127	2.49419e-12	2.01967e-10	169	169
ELL3	-0.503829	2.89541e-12	2.31561e-10	169	169
FAM133B	-0.503244	3.09575e-12	2.46569e-10	169	169
ASNSD1	-0.502792	3.26032e-12	2.58616e-10	169	169
SEH1L	-0.502671	3.30567e-12	2.61148e-10	169	169
TSN	-0.502408	3.40628e-12	2.67636e-10	169	169
FST	-0.502178	3.49701e-12	2.72935e-10	169	99
MKRN2	-0.501481	3.78565e-12	2.93109e-10	169	169
CEP76	-0.500645	4.16316e-12	3.1979e-10	169	169
TMED2	-0.496841	6.39405e-12	4.63664e-10	169	169
HNRNPA3	-0.49649	6.64995e-12	4.75854e-10	169	169
PUM2	-0.496477	6.66009e-12	4.75854e-10	169	169
RABL3	-0.496303	6.7905e-12	4.83394e-10	169	169
PIK3CB	-0.495243	7.64439e-12	5.35276e-10	169	169
C12orf11	-0.494978	7.87363e-12	5.46486e-10	169	169
HRASLS5	-0.494484	8.31875e-12	5.73286e-10	169	145
YTHDF2	-0.494301	8.48931e-12	5.82973e-10	169	169
EDN3	-0.494134	8.64839e-12	5.91806e-10	169	53
PSMC6	-0.493991	8.78702e-12	5.99182e-10	169	169
GLMN	-0.493873	8.9029e-12	6.04961e-10	169	169
KIAA1586	-0.492121	1.08086e-11	7.19364e-10	169	169
ZMYM4	-0.491557	1.15019e-11	7.5772e-10	169	169
PHAX	-0.491227	1.19278e-11	7.75266e-10	169	169
PLAA	-0.490861	1.24183e-11	8.04459e-10	169	169
MTHFD2	-0.489642	1.41959e-11	9.13518e-10	169	169
SERBP1	-0.489032	1.51751e-11	9.63766e-10	169	169
EXTL2	-0.488515	1.60562e-11	1.01311e-09	169	169
ARFGEF1	-0.487616	1.77089e-11	1.10661e-09	169	169
LTV1	-0.487575	1.7788e-11	1.10799e-09	169	169
HNRNPA3P1	-0.487446	1.80382e-11	1.11641e-09	169	169
THAP9	-0.487384	1.8161e-11	1.12045e-09	169	169
DNAJC21	-0.487167	1.85941e-11	1.13993e-09	169	169
ARSK	-0.486766	1.94213e-11	1.18318e-09	169	169
SRPRB	-0.486523	1.99407e-11	1.21102e-09	169	169
MATR3	-0.485686	2.18305e-11	1.29742e-09	169	169
RINT1	-0.484217	2.55787e-11	1.49278e-09	169	169
VKORC1L1	-0.483874	2.65402e-11	1.54426e-09	169	169
TARS	-0.483442	2.78016e-11	1.60325e-09	169	169
OSTC	-0.483268	2.83242e-11	1.62856e-09	169	169
MAGT1	-0.481815	3.3092e-11	1.8915e-09	169	169
UBA6	-0.481462	3.43629e-11	1.95838e-09	169	169
KPNA3	-0.480946	3.63038e-11	2.05481e-09	169	169
CSPP1	-0.480928	3.63721e-11	2.05481e-09	169	169
ARMC1	-0.48071	3.72259e-11	2.08486e-09	169	169
FYTTD1	-0.480162	3.94614e-11	2.20371e-09	169	169
PCYOX1	-0.480132	3.95858e-11	2.20433e-09	169	169
SLC25A46	-0.478885	4.51758e-11	2.48008e-09	169	169
KIAA0895	-0.478752	4.58185e-11	2.50123e-09	169	169
LOXL4	-0.478677	4.61821e-11	2.51401e-09	169	169
MNS1	-0.478102	4.9076e-11	2.64929e-09	169	169
TOPORS	-0.47792	5.00271e-11	2.68571e-09	169	169
SSR1	-0.476892	5.57387e-11	2.96774e-09	169	169
RMND1	-0.476647	5.71934e-11	3.0286e-09	169	169
ZNF473	-0.476579	5.76015e-11	3.04193e-09	169	169
PTPRG	-0.47651	5.80229e-11	3.05587e-09	169	155
NKX3-2	-0.476437	5.84666e-11	3.07092e-09	169	34
CNOT10	-0.476019	6.10909e-11	3.20011e-09	169	169
AZGP1	-0.475792	6.2557e-11	3.25062e-09	169	44
CNIH	-0.475368	6.53934e-11	3.38895e-09	169	169
NCBP2	-0.47511	6.71814e-11	3.45398e-09	169	169
TEX15	-0.474522	7.14393e-11	3.65356e-09	169	84
MRPS22	-0.47441	7.22759e-11	3.68664e-09	169	169
SFRS12	-0.474379	7.25131e-11	3.68906e-09	169	169
CCT2	-0.474325	7.2922e-11	3.70017e-09	169	169
TTC26	-0.473881	7.63716e-11	3.84509e-09	169	168
CCNC	-0.473651	7.82181e-11	3.92788e-09	169	169
PDIA3P	-0.472971	8.3948e-11	4.16185e-09	169	169
CCT4	-0.472881	8.47312e-11	4.18999e-09	169	169
LARP1	-0.472172	9.11883e-11	4.48646e-09	169	169
PGBD5	-0.471819	9.45762e-11	4.61807e-09	169	131
UBE2V2	-0.471173	1.01108e-10	4.87577e-09	169	169
EXOC5	-0.471007	1.0285e-10	4.93528e-09	169	169
ASPG	-0.470983	1.03112e-10	4.93564e-09	169	37
USP46	-0.470673	1.06455e-10	5.08315e-09	169	169
RG9MTD1	-0.47051	1.08257e-10	5.15655e-09	169	169
IGDCC4	-0.470193	1.11847e-10	5.3145e-09	169	156
ALG5	-0.46953	1.19727e-10	5.64749e-09	169	169
DIXDC1	-0.469485	1.20279e-10	5.65981e-09	169	169
MPHOSPH10	-0.469396	1.21381e-10	5.68496e-09	169	169
FAM98A	-0.469237	1.23373e-10	5.76354e-09	169	169
ZNF138	-0.468321	1.3551e-10	6.30026e-09	169	169
RPL23AP53	-0.467981	1.40292e-10	6.48912e-09	169	169
NDUFA5	-0.466301	1.66465e-10	7.62989e-09	169	169
ZHX1	-0.466273	1.66941e-10	7.6337e-09	169	169
AVEN	-0.465726	1.76466e-10	8.05033e-09	169	169
LNX1	-0.465502	1.80518e-10	8.21587e-09	169	169
UAP1	-0.464794	1.93923e-10	8.76443e-09	169	169
ARL1	-0.464759	1.94613e-10	8.77521e-09	169	169
PIGN	-0.464722	1.95351e-10	8.78807e-09	169	169
TM9SF3	-0.464645	1.96866e-10	8.83578e-09	169	169
NUCB2	-0.464053	2.08988e-10	9.294e-09	169	169
C12orf29	-0.46383	2.13732e-10	9.48328e-09	169	169
C9orf82	-0.463799	2.14416e-10	9.49194e-09	169	169
SNRPD1	-0.463753	2.15398e-10	9.51375e-09	169	169
ZC3H15	-0.463713	2.1628e-10	9.53105e-09	169	169
DIMT1L	-0.463455	2.21957e-10	9.73531e-09	169	169
ZNF22	-0.463354	2.24226e-10	9.77041e-09	169	169
CCDC43	-0.4628	2.37069e-10	1.03069e-08	169	169
CCDC138	-0.461618	2.66865e-10	1.1474e-08	169	169
CDC23	-0.46148	2.70586e-10	1.1606e-08	169	169
YTHDF3	-0.46146	2.71129e-10	1.1606e-08	169	169
C14orf135	-0.461285	2.75907e-10	1.17587e-08	169	169
BCKDHB	-0.461256	2.76699e-10	1.17667e-08	169	169
ASTN1	-0.461077	2.81706e-10	1.19534e-08	169	42
GPR153	-0.460875	2.87438e-10	1.21445e-08	169	168
SFRS13A	-0.460795	2.89742e-10	1.21934e-08	169	169
SCAMP1	-0.460791	2.89871e-10	1.21934e-08	169	169
RABL5	-0.460496	2.98501e-10	1.25272e-08	169	169
CSNK1G1	-0.460455	2.9974e-10	1.25272e-08	169	169
PEX3	-0.460283	3.04929e-10	1.27167e-08	169	169
TOMM20	-0.460115	3.10053e-10	1.29027e-08	169	169
FAM198A	-0.460062	3.1169e-10	1.29431e-08	169	153
C3orf33	-0.459632	3.2531e-10	1.34625e-08	169	169
HAUS6	-0.459602	3.26276e-10	1.34625e-08	169	169
ARL6IP1	-0.459428	3.31993e-10	1.36117e-08	169	169
LYRM7	-0.459236	3.38355e-10	1.38434e-08	169	169
CP110	-0.459212	3.39163e-10	1.38472e-08	169	169
C14orf174	-0.459134	3.41817e-10	1.38972e-08	169	169
AKAP9	-0.459047	3.44768e-10	1.39298e-08	169	169
NEK5	-0.458916	3.49271e-10	1.40243e-08	169	157
MAPK6	-0.458793	3.53549e-10	1.41668e-08	169	169
DKFZp686O24166	-0.458397	3.67726e-10	1.46143e-08	169	169
ZC3H14	-0.458144	3.77044e-10	1.49236e-08	169	169
RPAP2	-0.458107	3.78403e-10	1.49344e-08	169	169
PCM1	-0.458095	3.78855e-10	1.49344e-08	169	169
POLR3G	-0.457994	3.82667e-10	1.50541e-08	169	169
VBP1	-0.457357	4.07524e-10	1.59996e-08	169	169
SNAPC1	-0.457294	4.10053e-10	1.60665e-08	169	169
DYNC2LI1	-0.457148	4.15983e-10	1.62008e-08	169	169
ANKRD26	-0.456656	4.36676e-10	1.69051e-08	169	169
SRP72	-0.456599	4.39133e-10	1.69664e-08	169	169
METTL8	-0.456559	4.40826e-10	1.6998e-08	169	169
C3orf23	-0.456436	4.46204e-10	1.71713e-08	169	169
SPIN4	-0.456173	4.57879e-10	1.75858e-08	169	169
RPGRIP1L	-0.456141	4.59339e-10	1.76071e-08	169	169
MTPAP	-0.455243	5.01645e-10	1.893e-08	169	169
RWDD4A	-0.454461	5.41565e-10	2.03181e-08	169	169
SUB1	-0.454022	5.6528e-10	2.10453e-08	169	169
L2HGDH	-0.453577	5.90341e-10	2.18761e-08	169	169
ALG6	-0.453445	5.97986e-10	2.20836e-08	169	169
IFT74	-0.453411	5.99987e-10	2.20836e-08	169	169
WRN	-0.453171	6.14176e-10	2.25631e-08	169	169
KCNJ11	-0.453125	6.16904e-10	2.25643e-08	169	157
FXR1	-0.452943	6.27909e-10	2.28945e-08	169	169
E2F6	-0.45284	6.34268e-10	2.30399e-08	169	169
MEG8	-0.452636	6.4699e-10	2.34582e-08	169	22
TNFAIP8L3	-0.452297	6.68636e-10	2.41529e-08	169	117
NDFIP2	-0.452255	6.7133e-10	2.42052e-08	169	168
FAM45A	-0.451953	6.91272e-10	2.47863e-08	169	169
STAU2	-0.451318	7.35173e-10	2.6137e-08	169	169
COPS2	-0.451311	7.35665e-10	2.6137e-08	169	169
COIL	-0.451151	7.4715e-10	2.64966e-08	169	169
TXNDC9	-0.451103	7.50616e-10	2.6571e-08	169	169
C14orf126	-0.451071	7.52933e-10	2.66045e-08	169	169
LZTFL1	-0.450562	7.90885e-10	2.78443e-08	169	169
TMEM68	-0.450441	8.00161e-10	2.81199e-08	169	169
GEN1	-0.450109	8.26169e-10	2.88773e-08	169	169
DDX20	-0.44982	8.49513e-10	2.96399e-08	169	169
PRAMEF20	-0.448843	9.33178e-10	3.22694e-08	169	10
FGF13	-0.448468	9.67322e-10	3.33314e-08	169	101
BMS1	-0.448305	9.82517e-10	3.37951e-08	169	169
PIGK	-0.448261	9.86721e-10	3.382e-08	169	169
LOC401397	-0.448208	9.91775e-10	3.39334e-08	169	169
NUP133	-0.447994	1.01225e-09	3.45731e-08	169	169
THOC1	-0.447916	1.01989e-09	3.4773e-08	169	169
TIPRL	-0.447869	1.02445e-09	3.48673e-08	169	169
RPF2	-0.447811	1.03018e-09	3.50008e-08	169	169
ESD	-0.447721	1.03906e-09	3.52408e-08	169	169
WDR31	-0.447088	1.10382e-09	3.71322e-08	169	169
C5orf24	-0.447078	1.10482e-09	3.71322e-08	169	169
NOP58	-0.447065	1.10628e-09	3.71322e-08	169	169
BLID	-0.44656	1.16077e-09	3.88938e-08	169	44
FBXO4	-0.446134	1.20887e-09	4.03663e-08	169	169
MRPL32	-0.446023	1.22164e-09	4.06551e-08	169	169
EIF2A	-0.445748	1.25401e-09	4.14257e-08	169	169
LOC285548	-0.445742	1.25475e-09	4.14257e-08	169	59
SSX2IP	-0.445738	1.25524e-09	4.14257e-08	169	169
B3GALTL	-0.44564	1.26696e-09	4.16617e-08	169	169
CLINT1	-0.445469	1.28775e-09	4.2274e-08	169	169
WDR36	-0.444658	1.39065e-09	4.54981e-08	169	169
TMEM41A	-0.444359	1.43056e-09	4.6507e-08	169	169
HSPA13	-0.444357	1.43079e-09	4.6507e-08	169	169
COPB1	-0.444355	1.43106e-09	4.6507e-08	169	169
ZDHHC9	-0.444324	1.43525e-09	4.65653e-08	169	169
MYB	-0.444229	1.44832e-09	4.68329e-08	169	169
FAM35B2	-0.44371	1.52104e-09	4.88593e-08	169	169
TFF2	-0.443676	1.52591e-09	4.89349e-08	169	11
IRX5	-0.443187	1.59792e-09	5.09974e-08	169	134
NAA15	-0.443164	1.60144e-09	5.10202e-08	169	169
BTF3L4	-0.443079	1.61437e-09	5.13481e-08	169	169
FAIM	-0.443044	1.61963e-09	5.14311e-08	169	169
UGDH	-0.442798	1.65757e-09	5.22943e-08	169	169
ABL2	-0.442517	1.70205e-09	5.33509e-08	169	169
TCERG1	-0.4419	1.80348e-09	5.60781e-08	169	169
UTP11L	-0.441665	1.84378e-09	5.70575e-08	169	169
CPSF3	-0.441643	1.84762e-09	5.70854e-08	169	169
NRXN3	-0.441569	1.8604e-09	5.7298e-08	169	140
PDIA3	-0.440849	1.99015e-09	6.11005e-08	169	169
LOC399959	-0.440818	1.99604e-09	6.11846e-08	169	126
CCDC47	-0.440529	2.05051e-09	6.26566e-08	169	169
PHF16	-0.440414	2.07266e-09	6.32341e-08	169	169
SALL3	-0.439893	2.17606e-09	6.59743e-08	169	17
USP48	-0.439652	2.22544e-09	6.72616e-08	169	169
MRPL30	-0.439573	2.24194e-09	6.76552e-08	169	169
HSPA4L	-0.43949	2.25925e-09	6.79665e-08	169	162
PURG	-0.439094	2.34414e-09	7.04113e-08	169	87
PAK1IP1	-0.43836	2.50944e-09	7.50285e-08	169	169
IFT52	-0.437995	2.59592e-09	7.74949e-08	169	169
EIF5B	-0.437561	2.7023e-09	8.04235e-08	169	169
SUV39H2	-0.437466	2.72609e-09	8.10075e-08	169	169
COCH	-0.43696	2.85674e-09	8.47601e-08	169	169
FAM35B	-0.436804	2.89818e-09	8.57279e-08	169	169
TCP1	-0.4364	3.00825e-09	8.87138e-08	169	169
CCDC55	-0.43626	3.04735e-09	8.9613e-08	169	169
MYO9A	-0.436257	3.04797e-09	8.9613e-08	169	169
PRPH	-0.436181	3.06937e-09	9.01059e-08	169	64
FNDC3B	-0.436113	3.08866e-09	9.05354e-08	169	169
CCT6A	-0.435875	3.15715e-09	9.22023e-08	169	169
TCF12	-0.435868	3.15911e-09	9.22023e-08	169	169
VMA21	-0.435263	3.33989e-09	9.68769e-08	169	169
MRPS10	-0.435163	3.37068e-09	9.76242e-08	169	169
FAM19A5	-0.435094	3.39209e-09	9.8098e-08	169	109
CEP290	-0.434859	3.46626e-09	9.97976e-08	169	169
FAM5B	-0.434668	3.52724e-09	1.01253e-07	169	48
ARMCX3	-0.434358	3.6289e-09	1.03712e-07	169	169
DARS	-0.434036	3.73744e-09	1.06345e-07	169	169
SLC35A3	-0.433811	3.81527e-09	1.084e-07	169	169
LACE1	-0.433655	3.87013e-09	1.09799e-07	169	169
KRR1	-0.433248	4.01667e-09	1.12803e-07	169	169
OTUD6B	-0.432848	4.16583e-09	1.16698e-07	169	169
PTGES3	-0.432844	4.16737e-09	1.16698e-07	169	169
LEO1	-0.432647	4.24294e-09	1.18644e-07	169	169
SNX4	-0.432387	4.34452e-09	1.21309e-07	169	169
ZNF440	-0.432358	4.35603e-09	1.21456e-07	169	169
SFRS3	-0.431931	4.52823e-09	1.25896e-07	169	169
ASS1	-0.43171	4.61994e-09	1.2808e-07	169	132
ESF1	-0.431339	4.77835e-09	1.32283e-07	169	169
PDCD4	-0.431163	4.85511e-09	1.34026e-07	169	169
HSPA9	-0.430743	5.04333e-09	1.38827e-07	169	169
SGOL2	-0.430204	5.29546e-09	1.45151e-07	169	169
MLF1IP	-0.430082	5.35401e-09	1.46138e-07	169	169
RNASEH2B	-0.429875	5.45502e-09	1.48509e-07	169	169
CEBPZ	-0.429614	5.58505e-09	1.51804e-07	169	169
NPM1	-0.429581	5.60147e-09	1.51861e-07	169	169
FAM45B	-0.429579	5.60278e-09	1.51861e-07	169	169
CKAP2	-0.429562	5.61103e-09	1.51873e-07	169	169
ACER2	-0.429335	5.72722e-09	1.54802e-07	169	169
LYSMD3	-0.429308	5.7411e-09	1.54962e-07	169	169
CEP63	-0.428993	5.90631e-09	1.5876e-07	169	169
MAP6D1	-0.428624	6.10549e-09	1.63693e-07	169	169
VDAC3	-0.428508	6.16979e-09	1.64929e-07	169	169
GLRX3	-0.428472	6.18978e-09	1.65237e-07	169	169
MNAT1	-0.428343	6.26154e-09	1.66923e-07	169	169
SPCS2	-0.428287	6.29338e-09	1.67313e-07	169	169
UNCX	-0.428233	6.32418e-09	1.67902e-07	169	46
CDKN2AIP	-0.428077	6.41296e-09	1.70027e-07	169	169
GTPBP10	-0.428017	6.44759e-09	1.70712e-07	169	169
ELF2	-0.427956	6.48325e-09	1.71422e-07	169	169
PRIM2	-0.427919	6.50492e-09	1.71529e-07	169	169
UGGT1	-0.427418	6.80333e-09	1.78429e-07	169	169
C9orf5	-0.427245	6.90948e-09	1.80969e-07	169	169
MAK16	-0.427181	6.94895e-09	1.81758e-07	169	169
DDX52	-0.426761	7.21494e-09	1.88208e-07	169	169
TOMM70A	-0.426658	7.28203e-09	1.89197e-07	169	169
RAD1	-0.426343	7.48939e-09	1.94324e-07	169	169
NUCKS1	-0.425816	7.84976e-09	2.02862e-07	169	169
HAUS1	-0.425795	7.8647e-09	2.02978e-07	169	169
LOC647979	-0.42567	7.95236e-09	2.04968e-07	169	169
IER3IP1	-0.425648	7.96823e-09	2.05105e-07	169	169
GSG1L	-0.425271	8.2395e-09	2.11498e-07	169	125
GOLM1	-0.425247	8.25767e-09	2.11498e-07	169	169
RANBP9	-0.425098	8.36746e-09	2.13351e-07	169	169
METTL10	-0.425079	8.38143e-09	2.13351e-07	169	169
C6orf35	-0.425071	8.38739e-09	2.13351e-07	169	169
SPATA7	-0.424909	8.50949e-09	2.15724e-07	169	169
GDI2	-0.424903	8.51397e-09	2.15724e-07	169	169
MRPL1	-0.424843	8.55911e-09	2.16586e-07	169	169
UBA5	-0.424617	8.73252e-09	2.204e-07	169	169
ZDHHC14	-0.424361	8.93279e-09	2.25162e-07	169	169
CCBL2	-0.42411	9.13391e-09	2.29636e-07	169	169
PDIA6	-0.423918	9.29052e-09	2.33271e-07	169	169
OLA1	-0.423741	9.43774e-09	2.36662e-07	169	169
YIPF5	-0.423575	9.57668e-09	2.39837e-07	169	169
ACSM1	-0.423201	9.89877e-09	2.47266e-07	169	160
CNOT7	-0.422773	1.02801e-08	2.55681e-07	169	169
DDX18	-0.422764	1.02883e-08	2.55681e-07	169	169
TP53BP2	-0.422727	1.03213e-08	2.56173e-07	169	169
GMPS	-0.422604	1.04342e-08	2.58244e-07	169	169
RBM27	-0.422593	1.04446e-08	2.58244e-07	169	169
ALG9	-0.422557	1.04772e-08	2.58722e-07	169	169
COPS8	-0.422463	1.05647e-08	2.60221e-07	169	169
DHX15	-0.422391	1.06318e-08	2.61543e-07	169	169
MOSPD1	-0.422298	1.07194e-08	2.63365e-07	169	169
PPP4R2	-0.422251	1.07635e-08	2.64114e-07	169	169
MTIF2	-0.42189	1.1111e-08	2.71953e-07	169	169
RBMX	-0.421449	1.15508e-08	2.82362e-07	169	169
PIGW	-0.421255	1.17487e-08	2.86839e-07	169	169
RPS6KB1	-0.421072	1.19391e-08	2.9003e-07	169	169
CPA3	-0.42102	1.19933e-08	2.9062e-07	169	168
IFT81	-0.420894	1.21267e-08	2.93123e-07	169	169
UGT3A2	-0.420697	1.23378e-08	2.97484e-07	169	151
PNCK	-0.420672	1.23645e-08	2.97759e-07	169	59
EPDR1	-0.420528	1.25213e-08	3.0079e-07	169	169
LOC158696	-0.420467	1.25891e-08	3.02046e-07	169	51
NARG2	-0.420371	1.26947e-08	3.04203e-07	169	169
ZNF498	-0.420035	1.30733e-08	3.12889e-07	169	169
MESDC2	-0.41978	1.33676e-08	3.19148e-07	169	169
TYW3	-0.41956	1.3627e-08	3.24942e-07	169	169
ZBTB7C	-0.419524	1.36709e-08	3.25588e-07	169	145
NKIRAS1	-0.419441	1.37692e-08	3.27529e-07	169	169
ACTR6	-0.419283	1.39605e-08	3.31672e-07	169	169
UTP14C	-0.419195	1.40679e-08	3.33816e-07	169	169
CKAP5	-0.419174	1.40935e-08	3.34016e-07	169	169
ZNF131	-0.419124	1.41559e-08	3.35086e-07	169	169
LOC387646	-0.419105	1.41791e-08	3.35141e-07	169	169
HMGB3	-0.418569	1.4857e-08	3.49112e-07	169	169
ANAPC7	-0.418548	1.48834e-08	3.49112e-07	169	169
NFYB	-0.418541	1.48922e-08	3.49112e-07	169	169
FBXO22	-0.418441	1.50222e-08	3.5171e-07	169	169
PRPF40A	-0.41813	1.54348e-08	3.59663e-07	169	169
PTPLAD1	-0.418053	1.55386e-08	3.6165e-07	169	169
ZNF107	-0.417862	1.57971e-08	3.66633e-07	169	169
ZNF429	-0.417755	1.59453e-08	3.69346e-07	169	169
TAF9B	-0.417735	1.59735e-08	3.69559e-07	169	169
FAM20B	-0.417347	1.65187e-08	3.80813e-07	169	169
GTF2H2C	-0.417246	1.66638e-08	3.83249e-07	169	169
RBM25	-0.416997	1.70278e-08	3.91155e-07	169	169
MORF4L1	-0.416965	1.70744e-08	3.91763e-07	169	169
DCUN1D4	-0.416906	1.71619e-08	3.93307e-07	169	169
TOP2B	-0.416853	1.72418e-08	3.94672e-07	169	169
TYW1	-0.416831	1.72748e-08	3.94963e-07	169	169
IRX3	-0.416725	1.74335e-08	3.9719e-07	169	147
ACTL6A	-0.4166	1.76225e-08	3.99621e-07	169	169
WDR60	-0.416238	1.81816e-08	4.09909e-07	169	169
NGLY1	-0.416094	1.84091e-08	4.14192e-07	169	169
TRNT1	-0.416069	1.84493e-08	4.14192e-07	169	169
C4orf43	-0.41593	1.86713e-08	4.18138e-07	169	169
LRRC40	-0.415928	1.86757e-08	4.18138e-07	169	169
MSH6	-0.415764	1.89406e-08	4.23581e-07	169	169
OSBP	-0.415676	1.90851e-08	4.26321e-07	169	169
KIAA1797	-0.415507	1.93656e-08	4.32091e-07	169	169
HSPD1	-0.415292	1.97275e-08	4.38153e-07	169	169
DDX1	-0.414369	2.13549e-08	4.7214e-07	169	169
PIBF1	-0.414176	2.17119e-08	4.79489e-07	169	169
PJA2	-0.414108	2.18385e-08	4.81191e-07	169	169
EIF2S1	-0.413881	2.22691e-08	4.89567e-07	169	169
CCDC99	-0.413786	2.24499e-08	4.91872e-07	169	169
GLT8D1	-0.413605	2.28004e-08	4.97868e-07	169	169
RTL1	-0.413586	2.28382e-08	4.98134e-07	169	70
GNPNAT1	-0.413526	2.29565e-08	5.00153e-07	169	169
MMP2	-0.413347	2.33097e-08	5.06712e-07	169	168
VPS37A	-0.413288	2.34273e-08	5.08701e-07	169	169
ITPR2	-0.413193	2.36183e-08	5.12274e-07	169	169
GSPT1	-0.412992	2.4028e-08	5.19421e-07	169	169
ZBTB11	-0.412953	2.41082e-08	5.20577e-07	169	169
BDP1	-0.412844	2.43339e-08	5.24284e-07	169	169
IBTK	-0.412499	2.50602e-08	5.38096e-07	169	169
ZBTB10	-0.412487	2.50857e-08	5.38096e-07	169	169
TTC19	-0.412173	2.57667e-08	5.5088e-07	169	169
UBR1	-0.411973	2.62103e-08	5.58836e-07	169	169
HSP90B1	-0.41126	2.78479e-08	5.89539e-07	169	169
SPHAR	-0.411129	2.816e-08	5.95497e-07	169	169
EFNB3	-0.410799	2.89582e-08	6.10384e-07	169	121
FAM18B2	-0.410575	2.95138e-08	6.21421e-07	169	169
EIF4E	-0.410363	3.00501e-08	6.31345e-07	169	169
PDE3B	-0.41023	3.03902e-08	6.37393e-07	169	169
C11orf57	-0.410217	3.04229e-08	6.37393e-07	169	169
ZNF562	-0.410075	3.07904e-08	6.42729e-07	169	169
MKI67IP	-0.409985	3.10263e-08	6.46959e-07	169	169
NOL10	-0.409889	3.12804e-08	6.51557e-07	169	169
HSP90AA1	-0.409838	3.14154e-08	6.5367e-07	169	169
C20orf11	-0.409777	3.15771e-08	6.55629e-07	169	169
MRPL3	-0.409726	3.17128e-08	6.57745e-07	169	169
HBS1L	-0.409707	3.17645e-08	6.58114e-07	169	169
METTL2B	-0.409512	3.22921e-08	6.67622e-07	169	169
NRAS	-0.409368	3.26864e-08	6.74339e-07	169	169
ACCN2	-0.409162	3.32599e-08	6.84717e-07	169	165
CETN2	-0.409045	3.35898e-08	6.90777e-07	169	169
COPS4	-0.408786	3.43323e-08	7.02706e-07	169	169
SFRS12IP1	-0.408779	3.43507e-08	7.02706e-07	169	169
SMC6	-0.408655	3.47131e-08	7.09374e-07	169	169
GRSF1	-0.408584	3.49215e-08	7.12882e-07	169	169
TCTN1	-0.408373	3.55467e-08	7.24124e-07	169	169
ERGIC2	-0.408106	3.63537e-08	7.39014e-07	169	169
CTH	-0.407758	3.74336e-08	7.60172e-07	169	164
EHBP1	-0.407724	3.75378e-08	7.61493e-07	169	169
PRKCI	-0.407664	3.77275e-08	7.64543e-07	169	169
CDON	-0.407476	3.83276e-08	7.75086e-07	169	168
MTMR2	-0.407438	3.84496e-08	7.76747e-07	169	169
IRX1	-0.407215	3.91757e-08	7.90592e-07	169	79
CBX3	-0.406959	4.00258e-08	8.06074e-07	169	169
CCDC34	-0.406917	4.01667e-08	8.07239e-07	169	169
MTDH	-0.406875	4.03078e-08	8.09238e-07	169	169
YME1L1	-0.406543	4.14431e-08	8.30197e-07	169	169
N4BP2L1	-0.406511	4.15549e-08	8.30841e-07	169	169
ZNF639	-0.405958	4.3519e-08	8.67434e-07	169	169
CAND1	-0.405896	4.37465e-08	8.71076e-07	169	169
SKIV2L2	-0.405869	4.38451e-08	8.72145e-07	169	169
NUDCD2	-0.405771	4.42062e-08	8.78428e-07	169	169
SEPHS1	-0.405641	4.4689e-08	8.87116e-07	169	169
SLC24A1	-0.405594	4.48631e-08	8.89663e-07	169	169
TRIM24	-0.405441	4.54395e-08	8.98344e-07	169	169
SLC10A7	-0.4054	4.55934e-08	9.0047e-07	169	169
IFT88	-0.405006	4.71143e-08	9.29564e-07	169	169
MRPL47	-0.404906	4.75101e-08	9.36421e-07	169	169
C5orf42	-0.404673	4.8438e-08	9.50398e-07	169	169
ANKRD46	-0.404471	4.9257e-08	9.6207e-07	169	169
YWHAQ	-0.404422	4.94581e-08	9.6503e-07	169	169
USP16	-0.40428	5.00455e-08	9.75511e-07	169	169
PCGF6	-0.404226	5.02703e-08	9.78514e-07	169	169
CCNG1	-0.404207	5.03506e-08	9.78514e-07	169	169
ACOT13	-0.404019	5.11409e-08	9.9288e-07	169	169
TCEAL8	-0.404001	5.12178e-08	9.9338e-07	169	169
NAA30	-0.403926	5.15355e-08	9.98544e-07	169	169
TWIST1	-0.403665	5.26647e-08	1.01738e-06	169	107
ATPBD4	-0.403581	5.30316e-08	1.02299e-06	169	169
CEP57	-0.403575	5.30604e-08	1.02299e-06	169	169
CALR	-0.403472	5.35143e-08	1.03072e-06	169	169
DLG1	-0.402871	5.62388e-08	1.07785e-06	169	169
PAICS	-0.40284	5.63827e-08	1.07849e-06	169	169
MED4	-0.402744	5.68345e-08	1.08606e-06	169	169
GPN1	-0.402552	5.77422e-08	1.10016e-06	169	169
DCAF13	-0.40248	5.8087e-08	1.10564e-06	169	169
TAF1B	-0.402113	5.9871e-08	1.13515e-06	169	169
COPG2	-0.40208	6.00324e-08	1.136e-06	169	169
KTELC1	-0.401816	6.13561e-08	1.15992e-06	169	169
SUZ12	-0.4017	6.19418e-08	1.16985e-06	169	169
RPRD1A	-0.4015	6.2974e-08	1.18819e-06	169	169
FAM161A	-0.401189	6.46006e-08	1.21417e-06	169	169
MIA3	-0.401116	6.49925e-08	1.22035e-06	169	169
LIG3	-0.401059	6.52946e-08	1.22484e-06	169	169
DNAJC25	-0.400951	6.58765e-08	1.23338e-06	169	169
DSCC1	-0.400652	6.75174e-08	1.25804e-06	169	169
TRMT5	-0.400524	6.82261e-08	1.26881e-06	169	169
PREPL	-0.400329	6.93247e-08	1.2848e-06	169	169
RBBP4	-0.400325	6.93502e-08	1.2848e-06	169	169
TRAM1	-0.400072	7.08004e-08	1.30917e-06	169	169
TMX1	-0.400037	7.10042e-08	1.31169e-06	169	169
TTC30A	-0.400023	7.10859e-08	1.31195e-06	169	169
TXNL1	-0.39989	7.18638e-08	1.32505e-06	169	169
METTL14	-0.399866	7.20081e-08	1.32508e-06	169	169
NCL	-0.399844	7.21381e-08	1.32508e-06	169	169
RBM34	-0.399762	7.26188e-08	1.33128e-06	169	169
ERLEC1	-0.399732	7.27997e-08	1.33219e-06	169	169
FAM3C	-0.399583	7.36919e-08	1.34472e-06	169	169
TSEN15	-0.399466	7.43985e-08	1.35634e-06	169	169
KDM5B	-0.399335	7.52012e-08	1.36713e-06	169	169
CDC27	-0.399306	7.53799e-08	1.3691e-06	169	169
TAF5L	-0.399172	7.62083e-08	1.38285e-06	169	169
PTPRF	-0.398658	7.94703e-08	1.43534e-06	169	169
ACN9	-0.398629	7.96586e-08	1.43741e-06	169	169
DDX50	-0.398507	8.04572e-08	1.45047e-06	169	169
ABCC8	-0.398405	8.11238e-08	1.46113e-06	169	57
TTC37	-0.398331	8.16169e-08	1.46865e-06	169	169
NUFIP1	-0.39821	8.2424e-08	1.48043e-06	169	169
C4orf46	-0.397599	8.66256e-08	1.54874e-06	169	169
WDR12	-0.397558	8.69133e-08	1.55246e-06	169	169
MRPL45	-0.397333	8.85164e-08	1.5753e-06	169	169
DPY19L3	-0.396847	9.20723e-08	1.63409e-06	169	169
NFYA	-0.396647	9.35739e-08	1.65772e-06	169	169
TXNDC5	-0.396493	9.47467e-08	1.67697e-06	169	169
NTRK3	-0.396422	9.52978e-08	1.68257e-06	169	108
AUH	-0.396418	9.53229e-08	1.68257e-06	169	169
ZNF451	-0.396348	9.58666e-08	1.69063e-06	169	169
SFPQ	-0.395733	1.00749e-07	1.77031e-06	169	169
ELAVL1	-0.395477	1.02857e-07	1.80083e-06	169	169
SEC23A	-0.395173	1.05402e-07	1.83877e-06	169	169
PCCB	-0.395127	1.05799e-07	1.84404e-06	169	169
OGFOD1	-0.395065	1.06323e-07	1.84984e-06	169	169
DPY19L4	-0.394891	1.07828e-07	1.86976e-06	169	169
STMN1	-0.394888	1.07852e-07	1.86976e-06	169	169
NIP7	-0.394809	1.08544e-07	1.88008e-06	169	169
HIBCH	-0.394786	1.08738e-07	1.88175e-06	169	169
RLIM	-0.394589	1.10482e-07	1.90633e-06	169	169
SENP5	-0.394583	1.10532e-07	1.90633e-06	169	169
EFHA1	-0.394581	1.1055e-07	1.90633e-06	169	169
MGA	-0.394488	1.11381e-07	1.91758e-06	169	169
DNTTIP2	-0.394486	1.114e-07	1.91758e-06	169	169
ABCB10	-0.394095	1.1495e-07	1.97345e-06	169	169
BCLAF1	-0.393978	1.16034e-07	1.9903e-06	169	169
MDM1	-0.393862	1.17119e-07	2.00536e-06	169	169
ATP12A	-0.393432	1.21224e-07	2.07018e-06	169	70
CCDC41	-0.39341	1.21446e-07	2.07069e-06	169	169
ADAL	-0.39337	1.21829e-07	2.07504e-06	169	169
CMPK1	-0.393219	1.23313e-07	2.09664e-06	169	169
GFM2	-0.393062	1.24878e-07	2.11617e-06	169	169
NME7	-0.393055	1.24939e-07	2.11617e-06	169	169
TTLL5	-0.392896	1.26539e-07	2.13469e-06	169	169
APOOL	-0.392835	1.27157e-07	2.14001e-06	169	169
NAA35	-0.392826	1.27252e-07	2.14001e-06	169	169
GOLPH3L	-0.392811	1.27406e-07	2.14001e-06	169	169
HLTF	-0.392789	1.27625e-07	2.14001e-06	169	169
GNL3	-0.392629	1.2927e-07	2.16069e-06	169	169
TCFL5	-0.392626	1.29303e-07	2.16069e-06	169	169
RNMT	-0.392604	1.29529e-07	2.16261e-06	169	169
ZNF77	-0.39259	1.29676e-07	2.16319e-06	169	169
MRPL42	-0.392336	1.32337e-07	2.20381e-06	169	169
XPO1	-0.392317	1.32535e-07	2.20522e-06	169	169
ARF4	-0.392265	1.3308e-07	2.21057e-06	169	169
KDELR3	-0.392137	1.3445e-07	2.22945e-06	169	169
CCDC25	-0.39202	1.35708e-07	2.24838e-06	169	169
DNM1L	-0.391991	1.36021e-07	2.25164e-06	169	169
MST4	-0.391918	1.36819e-07	2.26292e-06	169	169
EPRS	-0.391853	1.37524e-07	2.27266e-06	169	169
VDAC1	-0.391803	1.38074e-07	2.2798e-06	169	169
SPATA9	-0.391449	1.42029e-07	2.34113e-06	169	166
DDX46	-0.391344	1.43213e-07	2.35625e-06	169	169
ZNF323	-0.391336	1.4331e-07	2.35625e-06	169	169
CHRNA6	-0.39131	1.43603e-07	2.35908e-06	169	118
PHF10	-0.391139	1.45573e-07	2.38539e-06	169	169
F3	-0.391084	1.46205e-07	2.39373e-06	169	160
EIF2AK3	-0.390999	1.47202e-07	2.40801e-06	169	169
SLC26A9	-0.390949	1.47785e-07	2.41552e-06	169	109
TCEA1	-0.390892	1.48463e-07	2.42456e-06	169	169
GIGYF2	-0.390786	1.49714e-07	2.43884e-06	169	169
RG9MTD2	-0.390755	1.5008e-07	2.44254e-06	169	169
SLC33A1	-0.390725	1.50443e-07	2.44254e-06	169	169
ACO1	-0.390707	1.5065e-07	2.44386e-06	169	169
KLHL20	-0.390621	1.5169e-07	2.4585e-06	169	169
MRPS18C	-0.390611	1.51806e-07	2.4585e-06	169	169
SLC30A7	-0.39055	1.52542e-07	2.46836e-06	169	169
NMD3	-0.390361	1.54845e-07	2.50354e-06	169	169
NNMT	-0.390274	1.5592e-07	2.51883e-06	169	151
AZI2	-0.390248	1.56237e-07	2.52185e-06	169	169
PCBD2	-0.390216	1.56633e-07	2.52614e-06	169	169
ARPP19	-0.39004	1.58843e-07	2.55754e-06	169	169
LOC144438	-0.389946	1.60021e-07	2.57225e-06	169	169
NGEF	-0.389904	1.60559e-07	2.57877e-06	169	126
C14orf104	-0.389652	1.63788e-07	2.62846e-06	169	169
PRPF4B	-0.389603	1.64426e-07	2.63434e-06	169	169
MAP1A	-0.389509	1.65657e-07	2.65068e-06	169	169
C10orf4	-0.389504	1.65719e-07	2.65068e-06	169	169
CLUAP1	-0.389486	1.65963e-07	2.6524e-06	169	169
LASS1	-0.389466	1.66221e-07	2.65415e-06	169	168
GEMIN5	-0.389185	1.69953e-07	2.70505e-06	169	169
FBN3	-0.389171	1.70143e-07	2.70585e-06	169	74
LOC729176	-0.38901	1.72311e-07	2.73363e-06	169	169
RPL7L1	-0.388793	1.75299e-07	2.77649e-06	169	169
C6orf72	-0.38871	1.76442e-07	2.79005e-06	169	169
PNPT1	-0.388271	1.82659e-07	2.88366e-06	169	169
CENPC1	-0.388087	1.85318e-07	2.92091e-06	169	169
C7orf54	-0.387973	1.86985e-07	2.94151e-06	169	169
SNRPE	-0.387808	1.89442e-07	2.97384e-06	169	169
R3HDM1	-0.387562	1.93129e-07	3.02683e-06	169	169
IMPAD1	-0.387397	1.95645e-07	3.06133e-06	169	169
OSGEPL1	-0.387129	1.99807e-07	3.11391e-06	169	169
POLR3B	-0.387105	2.00193e-07	3.11648e-06	169	169
NACA2	-0.387098	2.00293e-07	3.11648e-06	169	169
ITGB3BP	-0.386943	2.02748e-07	3.14965e-06	169	169
PUS7	-0.38688	2.03758e-07	3.15776e-06	169	169
ADH5	-0.38677	2.05508e-07	3.18234e-06	169	169
TSGA14	-0.386643	2.07572e-07	3.20663e-06	169	169
ALDH18A1	-0.386284	2.13492e-07	3.29024e-06	169	169
ABCE1	-0.38603	2.17766e-07	3.34551e-06	169	169
BLZF1	-0.385949	2.19152e-07	3.36413e-06	169	169
ACBD3	-0.385918	2.19686e-07	3.36968e-06	169	169
ST13	-0.385883	2.20288e-07	3.37624e-06	169	169
CENPF	-0.385806	2.21613e-07	3.3912e-06	169	169
NARS2	-0.385754	2.22525e-07	3.40247e-06	169	169
ACADM	-0.385617	2.24902e-07	3.43342e-06	169	169
LOC653566	-0.385338	2.29863e-07	3.49885e-06	169	169
GOLGB1	-0.385289	2.30736e-07	3.49885e-06	169	169
FASTKD2	-0.385285	2.30808e-07	3.49885e-06	169	169
FKBP7	-0.385014	2.35736e-07	3.56243e-06	169	169
PWP1	-0.384961	2.36709e-07	3.57436e-06	169	169
CTDSPL2	-0.384937	2.37148e-07	3.57821e-06	169	169
METAP2	-0.384919	2.37495e-07	3.58067e-06	169	169
MSH2	-0.384762	2.4042e-07	3.61914e-06	169	169
ADAMTS20	-0.384582	2.43807e-07	3.66446e-06	169	19
FAM179B	-0.384483	2.45679e-07	3.68974e-06	169	169
BCAP29	-0.384273	2.49721e-07	3.73818e-06	169	169
EIF5	-0.384257	2.50031e-07	3.73818e-06	169	169
DUS4L	-0.384256	2.50058e-07	3.73818e-06	169	169
TYRO3	-0.383993	2.55227e-07	3.80831e-06	169	166
ATP7B	-0.383849	2.58085e-07	3.83762e-06	169	169
RAB6B	-0.383631	2.62498e-07	3.89717e-06	169	169
LSM5	-0.383344	2.68398e-07	3.97517e-06	169	169
SCCPDH	-0.383091	2.73712e-07	4.04511e-06	169	169
EFCAB10	-0.382989	2.75872e-07	4.07394e-06	169	169
C16orf63	-0.382866	2.78516e-07	4.10985e-06	169	169
PPPDE1	-0.382838	2.7911e-07	4.1155e-06	169	169
EEF2K	-0.382792	2.80107e-07	4.12706e-06	169	169
BEND6	-0.382761	2.80778e-07	4.13382e-06	169	159
ANXA8L2	-0.382647	2.83266e-07	4.16729e-06	169	110
CDH24	-0.382583	2.84667e-07	4.18288e-06	169	169
SRD5A3	-0.382552	2.85347e-07	4.1884e-06	169	169
GRINL1A	-0.382215	2.92875e-07	4.28917e-06	169	169
HSPA4	-0.382048	2.96683e-07	4.33214e-06	169	169
AKD1	-0.382047	2.96701e-07	4.33214e-06	169	169
KRT16	-0.381943	2.991e-07	4.36062e-06	169	16
C11orf54	-0.381858	3.01067e-07	4.38601e-06	169	169
TNKS1BP1	-0.381831	3.01688e-07	4.39177e-06	169	169
ADAMTS15	-0.381783	3.028e-07	4.39806e-06	169	82
EFTUD1	-0.381602	3.07063e-07	4.45235e-06	169	169
MYT1L	-0.381595	3.07224e-07	4.45235e-06	169	56
BEND3	-0.381418	3.11431e-07	4.50659e-06	169	169
CLDN12	-0.381373	3.12508e-07	4.51544e-06	169	169
MXRA7	-0.381353	3.12994e-07	4.51783e-06	169	169
DCP2	-0.381347	3.13138e-07	4.51783e-06	169	169
RHOBTB3	-0.381328	3.13608e-07	4.51944e-06	169	169
SIN3A	-0.381323	3.1372e-07	4.51944e-06	169	169
RSRC2	-0.381314	3.13947e-07	4.51944e-06	169	169
DIS3	-0.381224	3.16126e-07	4.54743e-06	169	169
FNDC3A	-0.381205	3.16594e-07	4.5508e-06	169	169
TPM4	-0.381162	3.1764e-07	4.56247e-06	169	169
GNE	-0.381121	3.18644e-07	4.57351e-06	169	169
RIOK1	-0.381031	3.20859e-07	4.59558e-06	169	169
SASS6	-0.381029	3.20891e-07	4.59558e-06	169	169
LOC100130264	-0.380927	3.23434e-07	4.62517e-06	169	137
GRID1	-0.380878	3.2465e-07	4.63915e-06	169	96
JPH1	-0.38065	3.3038e-07	4.7141e-06	169	108
ZCCHC10	-0.380493	3.34384e-07	4.76075e-06	169	169
SLC30A3	-0.380379	3.37317e-07	4.79198e-06	169	117
SLC30A6	-0.380279	3.3992e-07	4.82543e-06	169	169
C17orf58	-0.380246	3.40776e-07	4.83404e-06	169	169
LOC643387	-0.38019	3.4226e-07	4.85155e-06	169	169
HNRNPA1	-0.380064	3.45575e-07	4.89141e-06	169	169
C15orf44	-0.380027	3.46552e-07	4.90167e-06	169	169
LYG2	-0.379982	3.4776e-07	4.91518e-06	169	163
ADSS	-0.379921	3.49384e-07	4.93095e-06	169	169
UTP18	-0.379879	3.50496e-07	4.94306e-06	169	169
CNOT6	-0.379819	3.52124e-07	4.96242e-06	169	169
INSR	-0.379799	3.52646e-07	4.96618e-06	169	169
TP53BP1	-0.379785	3.53044e-07	4.96818e-06	169	169
RGS9BP	-0.379756	3.5382e-07	4.97363e-06	169	165
UFM1	-0.379751	3.53943e-07	4.97363e-06	169	169
SLC17A2	-0.379626	3.57358e-07	5.01074e-06	169	30
SMS	-0.379424	3.62919e-07	5.07095e-06	169	169
PIGX	-0.379298	3.66441e-07	5.1013e-06	169	169
SCRN3	-0.379127	3.71256e-07	5.16464e-06	169	169
POLR3F	-0.379058	3.73204e-07	5.18061e-06	169	169
HSP90B3P	-0.379035	3.73875e-07	5.18622e-06	169	168
MAGI3	-0.378989	3.75189e-07	5.20072e-06	169	169
CWC27	-0.378906	3.77571e-07	5.23002e-06	169	169
CATSPER2P1	-0.378691	3.83829e-07	5.30536e-06	169	169
TMCO1	-0.378598	3.86544e-07	5.33909e-06	169	169
PMS1	-0.378582	3.87025e-07	5.34194e-06	169	169
HDAC2	-0.378505	3.89312e-07	5.36968e-06	169	169
WDR43	-0.378411	3.92111e-07	5.40063e-06	169	169
NUP43	-0.378308	3.95194e-07	5.43923e-06	169	169
KDELC2	-0.378122	4.00842e-07	5.50917e-06	169	169
HNRNPU	-0.378023	4.03857e-07	5.54276e-06	169	169
CSDE1	-0.377969	4.05514e-07	5.55592e-06	169	169
ZNF660	-0.377964	4.05673e-07	5.55592e-06	169	169
ZRANB3	-0.377942	4.06371e-07	5.55764e-06	169	169
PDS5A	-0.37793	4.06732e-07	5.55867e-06	169	169
ZMPSTE24	-0.377795	4.10919e-07	5.61194e-06	169	169
PIWIL3	-0.377729	4.13003e-07	5.63644e-06	169	73
CRNKL1	-0.377529	4.19328e-07	5.71474e-06	169	169
CNIH3	-0.377084	4.33746e-07	5.89883e-06	169	142
LIN52	-0.376874	4.40695e-07	5.98496e-06	169	169
C7orf64	-0.376824	4.42382e-07	6.00367e-06	169	169
TRIM33	-0.376768	4.44255e-07	6.01898e-06	169	169
SLC39A11	-0.376753	4.44749e-07	6.01898e-06	169	169
PSMD10	-0.376593	4.50173e-07	6.08391e-06	169	169
STT3A	-0.376475	4.5421e-07	6.12995e-06	169	169
UBXN8	-0.376148	4.65606e-07	6.27938e-06	169	169
SEC61G	-0.37554	4.87496e-07	6.5564e-06	169	169
LUC7L2	-0.375513	4.88503e-07	6.5654e-06	169	169
MSH3	-0.375448	4.90894e-07	6.58489e-06	169	169
OSBPL9	-0.375422	4.91847e-07	6.59211e-06	169	169
SLC20A2	-0.375259	4.9794e-07	6.66917e-06	169	169
CASKIN1	-0.375237	4.98776e-07	6.66952e-06	169	159
PARD6G	-0.37523	4.99011e-07	6.66952e-06	169	169
ARL6	-0.374879	5.1241e-07	6.83471e-06	169	169
LOC148145	-0.374842	5.13817e-07	6.84878e-06	169	41
SLC25A15	-0.374814	5.14904e-07	6.85857e-06	169	169
FAM10A4	-0.374672	5.20465e-07	6.91841e-06	169	169
FAM35A	-0.374455	5.29018e-07	7.0225e-06	169	169
CCDC104	-0.374426	5.30172e-07	7.03301e-06	169	169
PACRGL	-0.374313	5.34688e-07	7.08325e-06	169	169
HSD17B6	-0.374225	5.38251e-07	7.12551e-06	169	160
GUF1	-0.374216	5.38611e-07	7.12551e-06	169	169
HS2ST1	-0.374072	5.44484e-07	7.19341e-06	169	169
ZNF569	-0.373978	5.4833e-07	7.23439e-06	169	169
UBE2K	-0.37395	5.49481e-07	7.23654e-06	169	169
ECT2	-0.373936	5.50054e-07	7.23654e-06	169	169
SMYD1	-0.373934	5.50161e-07	7.23654e-06	169	28
SPCS3	-0.373909	5.51195e-07	7.24268e-06	169	169
MTBP	-0.373889	5.52025e-07	7.24355e-06	169	169
BCAS2	-0.373883	5.52256e-07	7.24355e-06	169	169
CCRN4L	-0.37388	5.52379e-07	7.24355e-06	169	169
KDSR	-0.373827	5.54583e-07	7.26265e-06	169	169
PAQR3	-0.373717	5.59159e-07	7.31272e-06	169	169
ARMCX1	-0.373563	5.65687e-07	7.38814e-06	169	169
NCRNA00029	-0.373494	5.68587e-07	7.41605e-06	169	27
SMARCC1	-0.373394	5.72892e-07	7.4572e-06	169	169
TMED7	-0.373385	5.73277e-07	7.4572e-06	169	169
STXBP1	-0.373075	5.86733e-07	7.60679e-06	169	169
TMEM126A	-0.373008	5.89708e-07	7.63516e-06	169	169
AUTS2	-0.372918	5.93661e-07	7.67612e-06	169	169
CLASP1	-0.372892	5.9483e-07	7.68612e-06	169	169
ZNF271	-0.372834	5.9743e-07	7.71459e-06	169	169
IARS	-0.372817	5.98191e-07	7.71556e-06	169	169
IPO11	-0.372814	5.98299e-07	7.71556e-06	169	169
CHRNB1	-0.372767	6.00401e-07	7.73753e-06	169	169
MLEC	-0.372744	6.01436e-07	7.74573e-06	169	169
NUBPL	-0.372646	6.05856e-07	7.79428e-06	169	169
NDUFS1	-0.372643	6.06008e-07	7.79428e-06	169	169
HNRNPH3	-0.37263	6.06593e-07	7.79664e-06	169	169
TXLNG	-0.37261	6.0752e-07	7.8034e-06	169	169
ZNF614	-0.372541	6.10646e-07	7.83837e-06	169	169
HHIP	-0.372437	6.15388e-07	7.88362e-06	169	145
MBTPS2	-0.372352	6.19343e-07	7.92648e-06	169	169
SSR3	-0.372235	6.24762e-07	7.97892e-06	169	169
PDGFA	-0.372233	6.2488e-07	7.97892e-06	169	161
BRMS1L	-0.372025	6.34656e-07	8.09311e-06	169	169
KIAA0776	-0.371728	6.48852e-07	8.25789e-06	169	169
PODXL	-0.371357	6.67001e-07	8.47222e-06	169	169
SLC29A4	-0.371215	6.74114e-07	8.55697e-06	169	166
RAD21	-0.371167	6.76532e-07	8.58206e-06	169	169
SLC27A2	-0.371043	6.82781e-07	8.65569e-06	169	169
VANGL2	-0.370976	6.8619e-07	8.69323e-06	169	167
TXNL4B	-0.370892	6.90485e-07	8.74195e-06	169	169
COX11	-0.37078	6.96265e-07	8.80939e-06	169	169
LOC100132724	-0.370381	7.17174e-07	9.05624e-06	169	169
GYG2	-0.370357	7.18451e-07	9.06582e-06	169	165
UCHL5	-0.37035	7.18865e-07	9.06582e-06	169	169
TMEM52	-0.370318	7.20545e-07	9.08111e-06	169	138
ABI2	-0.370139	7.30193e-07	9.19675e-06	169	169
PSMA2	-0.370115	7.31471e-07	9.20091e-06	169	169
ZNF627	-0.370106	7.31976e-07	9.20131e-06	169	169
GNPAT	-0.369977	7.38993e-07	9.26939e-06	169	169
RSL24D1	-0.369961	7.39878e-07	9.27066e-06	169	169
TSEN2	-0.369931	7.41546e-07	9.28557e-06	169	169
RPL7	-0.369887	7.4396e-07	9.3098e-06	169	169
ZNF92	-0.369812	7.48079e-07	9.34931e-06	169	169
CDK7	-0.369773	7.50245e-07	9.36611e-06	169	169
MT1L	-0.369771	7.50388e-07	9.36611e-06	169	75
MAP1B	-0.369689	7.54918e-07	9.41661e-06	169	169
AP4E1	-0.369674	7.55791e-07	9.42145e-06	169	169
DCAF6	-0.369568	7.61718e-07	9.4771e-06	169	169
GMCL1L	-0.369424	7.69857e-07	9.57223e-06	169	167
PLDN	-0.369406	7.70909e-07	9.57919e-06	169	169
GBE1	-0.36927	7.78697e-07	9.6636e-06	169	169
WDR19	-0.3692	7.8276e-07	9.70782e-06	169	169
TBCCD1	-0.368966	7.96355e-07	9.85128e-06	169	169
HNRNPA2B1	-0.368713	8.11381e-07	1.0018e-05	169	169
SLC24A3	-0.368618	8.17094e-07	1.00694e-05	169	158
GTPBP4	-0.368553	8.21029e-07	1.01115e-05	169	169
MUTED	-0.368518	8.23135e-07	1.01246e-05	169	169
FCF1	-0.368439	8.27979e-07	1.01777e-05	169	169
NUP107	-0.368367	8.32357e-07	1.02217e-05	169	169
SRP9	-0.368363	8.32613e-07	1.02217e-05	169	169
SMC2	-0.368315	8.35544e-07	1.02512e-05	169	169
GOLGA7	-0.368215	8.41757e-07	1.0321e-05	169	169
OSTBETA	-0.368178	8.44025e-07	1.03357e-05	169	9
CSE1L	-0.368167	8.44715e-07	1.03376e-05	169	169
ZWILCH	-0.368154	8.45501e-07	1.03408e-05	169	169
UBA2	-0.367953	8.58152e-07	1.04757e-05	169	169
MBLAC2	-0.367892	8.62008e-07	1.05096e-05	169	169
SPG20	-0.367876	8.62969e-07	1.05147e-05	169	169
GSG1	-0.367865	8.63681e-07	1.05168e-05	169	141
HSD17B11	-0.367796	8.68083e-07	1.05571e-05	169	169
ETAA1	-0.367412	8.92972e-07	1.08395e-05	169	169
SMARCE1	-0.367236	9.0454e-07	1.09662e-05	169	169
CACYBP	-0.367194	9.07346e-07	1.09934e-05	169	169
C4orf38	-0.367083	9.14781e-07	1.10697e-05	169	74
DLAT	-0.367062	9.16167e-07	1.10718e-05	169	169
SLC38A3	-0.367021	9.18926e-07	1.10922e-05	169	69
SUPT16H	-0.366975	9.22071e-07	1.11232e-05	169	169
PGRMC2	-0.366944	9.24171e-07	1.1139e-05	169	169
DCAF10	-0.36693	9.25097e-07	1.1139e-05	169	169
GAR1	-0.36675	9.37413e-07	1.12663e-05	169	169
CYCS	-0.366677	9.42378e-07	1.1319e-05	169	169
PDIA5	-0.366653	9.44044e-07	1.1332e-05	169	169
TWSG1	-0.366636	9.45248e-07	1.13395e-05	169	169
TMED8	-0.366549	9.5129e-07	1.14049e-05	169	169
TBC1D15	-0.366395	9.62103e-07	1.15203e-05	169	169
SIP1	-0.366363	9.64309e-07	1.15396e-05	169	169
C20orf177	-0.366294	9.69239e-07	1.1577e-05	169	169
TRA2B	-0.366286	9.69811e-07	1.1577e-05	169	169
ZNF37A	-0.366125	9.81278e-07	1.16819e-05	169	169
ZNF326	-0.36612	9.8161e-07	1.16819e-05	169	169
MIER1	-0.366111	9.82282e-07	1.16828e-05	169	169
CENPQ	-0.365566	1.02216e-06	1.21273e-05	169	169
SLC28A3	-0.365547	1.02361e-06	1.21372e-05	169	134
UGT3A1	-0.36548	1.0286e-06	1.21815e-05	169	46
RBMXL1	-0.365412	1.03376e-06	1.22351e-05	169	169
G2E3	-0.365231	1.04748e-06	1.23824e-05	169	169
CCDC15	-0.365125	1.05558e-06	1.2463e-05	169	169
ATL2	-0.364837	1.07798e-06	1.26889e-05	169	169
MPP5	-0.364439	1.10963e-06	1.30458e-05	169	169
RAD18	-0.364195	1.12953e-06	1.32539e-05	169	169
PAFAH1B2	-0.364188	1.13006e-06	1.32539e-05	169	169
GART	-0.364047	1.14171e-06	1.33824e-05	169	169
HSDL1	-0.364025	1.14352e-06	1.33955e-05	169	169
HMGB1	-0.364013	1.14453e-06	1.33993e-05	169	169
TMEM17	-0.363986	1.14677e-06	1.34093e-05	169	169
TADA1	-0.363918	1.1525e-06	1.34682e-05	169	169
SMN2	-0.363876	1.15595e-06	1.3497e-05	169	169
SLC39A8	-0.363872	1.15635e-06	1.3497e-05	169	169
COX7A2L	-0.36374	1.16748e-06	1.36187e-05	169	169
NACAP1	-0.363642	1.1758e-06	1.36829e-05	169	169
PACSIN3	-0.363595	1.17979e-06	1.37212e-05	169	164
NDC80	-0.363548	1.18383e-06	1.376e-05	169	169
DHX36	-0.363375	1.19877e-06	1.39252e-05	169	169
DPH3B	-0.363345	1.20132e-06	1.39465e-05	169	168
CRLS1	-0.363189	1.21499e-06	1.408e-05	169	169
RBBP6	-0.363121	1.221e-06	1.41328e-05	169	169
PITPNB	-0.362885	1.24203e-06	1.43526e-05	169	169
SEMA3G	-0.36285	1.24521e-06	1.43788e-05	169	167
GPBP1	-0.362763	1.25305e-06	1.44521e-05	169	169
SH3YL1	-0.362666	1.2619e-06	1.45455e-05	169	169
HTATSF1	-0.362568	1.27081e-06	1.46076e-05	169	169
SULT1C2	-0.362566	1.27104e-06	1.46076e-05	169	114
ARMC4	-0.362389	1.2874e-06	1.47868e-05	169	93
NDUFS4	-0.362336	1.29236e-06	1.4835e-05	169	169
GPX5	-0.362233	1.30194e-06	1.49273e-05	169	6
REV1	-0.362222	1.30298e-06	1.49305e-05	169	169
CFL2	-0.362189	1.30612e-06	1.49576e-05	169	169
XPO4	-0.362166	1.3083e-06	1.49738e-05	169	169
REEP2	-0.361878	1.33573e-06	1.52428e-05	169	141
GTF3C3	-0.36183	1.34039e-06	1.5287e-05	169	169
ATP2C1	-0.361719	1.35117e-06	1.53829e-05	169	169
HNRNPA1L2	-0.361669	1.35598e-06	1.54233e-05	169	169
B4GALT2	-0.361519	1.37076e-06	1.55785e-05	169	169
SMC3	-0.361505	1.3721e-06	1.55847e-05	169	169
RPP40	-0.361383	1.38427e-06	1.57045e-05	169	169
MTR	-0.361217	1.40082e-06	1.58461e-05	169	169
CETN3	-0.361202	1.40236e-06	1.58543e-05	169	169
ATP13A3	-0.361111	1.41156e-06	1.59374e-05	169	169
TNPO1	-0.361105	1.41213e-06	1.59374e-05	169	169
RARS	-0.361105	1.41218e-06	1.59374e-05	169	169
LRPPRC	-0.360996	1.4233e-06	1.60444e-05	169	169
COL27A1	-0.36097	1.42595e-06	1.60649e-05	169	158
PDCL3	-0.360811	1.44231e-06	1.62398e-05	169	169
ALS2CR4	-0.360694	1.45445e-06	1.6367e-05	169	169
EIF3E	-0.360605	1.46383e-06	1.64535e-05	169	169
TAF2	-0.360513	1.47355e-06	1.65458e-05	169	169
AMMECR1L	-0.360511	1.47375e-06	1.65458e-05	169	169
C1orf27	-0.360488	1.47617e-06	1.65634e-05	169	169
RREB1	-0.360366	1.48916e-06	1.66996e-05	169	169
LYRM2	-0.360223	1.50451e-06	1.68522e-05	169	169
TMEM64	-0.360215	1.5054e-06	1.68525e-05	169	169
METT5D1	-0.360006	1.52805e-06	1.70667e-05	169	169
ITGB1BP1	-0.359956	1.53358e-06	1.71133e-05	169	169
FAM13B	-0.359952	1.53398e-06	1.71133e-05	169	169
FUBP3	-0.35993	1.53641e-06	1.71306e-05	169	169
SAAL1	-0.359918	1.53778e-06	1.7136e-05	169	169
HMMR	-0.359873	1.54274e-06	1.71814e-05	169	169
TTC25	-0.359679	1.5643e-06	1.74016e-05	169	169
DDX47	-0.359659	1.56655e-06	1.74166e-05	169	169
GOLT1B	-0.359615	1.57142e-06	1.74608e-05	169	169
SMEK2	-0.35953	1.58105e-06	1.75277e-05	169	169
NUP205	-0.359513	1.58301e-06	1.75364e-05	169	169
ETF1	-0.359507	1.58364e-06	1.75364e-05	169	169
ZNF566	-0.359337	1.60299e-06	1.77406e-05	169	169
KTN1	-0.359267	1.61109e-06	1.78e-05	169	169
ALDH6A1	-0.359266	1.6111e-06	1.78e-05	169	169
MED21	-0.359095	1.63099e-06	1.79891e-05	169	169
AASDHPPT	-0.358996	1.64256e-06	1.80653e-05	169	169
CAPRIN1	-0.358881	1.65613e-06	1.82043e-05	169	169
ZW10	-0.358869	1.65753e-06	1.82061e-05	169	169
PGBD1	-0.358863	1.65816e-06	1.82061e-05	169	169
MOBKL3	-0.358854	1.65932e-06	1.82085e-05	169	169
THOC2	-0.358844	1.6605e-06	1.82112e-05	169	169
KIAA1549	-0.35863	1.68603e-06	1.84391e-05	169	169
TPRKB	-0.358608	1.68865e-06	1.84506e-05	169	169
UHRF2	-0.358602	1.68937e-06	1.84506e-05	169	169
KIAA0802	-0.358596	1.69007e-06	1.84506e-05	169	169
SCOC	-0.358555	1.69499e-06	1.84851e-05	169	169
ANXA8	-0.358433	1.70978e-06	1.86359e-05	169	143
GABRE	-0.358423	1.71105e-06	1.86393e-05	169	138
NAPG	-0.358308	1.72517e-06	1.87616e-05	169	169
POLE3	-0.358224	1.7355e-06	1.88633e-05	169	169
SLC38A2	-0.358206	1.73772e-06	1.88685e-05	169	169
TAX1BP1	-0.358204	1.73791e-06	1.88685e-05	169	169
LOC728264	-0.358035	1.75896e-06	1.90863e-05	169	162
FARSB	-0.357961	1.76831e-06	1.91674e-05	169	169
SIRT1	-0.35796	1.7684e-06	1.91674e-05	169	169
NCRNA00188	-0.357864	1.78046e-06	1.92765e-05	169	169
PEX1	-0.357667	1.80565e-06	1.9495e-05	169	169
RAB4A	-0.357582	1.81653e-06	1.96002e-05	169	169
ADAMTS1	-0.357575	1.81741e-06	1.96002e-05	169	161
PAPLN	-0.357507	1.8262e-06	1.96841e-05	169	169
SEPT7	-0.357457	1.83278e-06	1.9744e-05	169	169
BHLHE23	-0.357381	1.84272e-06	1.98291e-05	169	54
SARNP	-0.357151	1.87299e-06	2.01103e-05	169	169
KIAA1429	-0.357027	1.88957e-06	2.02548e-05	169	169
PSMD12	-0.356898	1.90688e-06	2.04291e-05	169	169
ZNF20	-0.356749	1.9272e-06	2.06126e-05	169	169
BCCIP	-0.356613	1.94578e-06	2.07999e-05	169	169
CCDC90B	-0.356532	1.95706e-06	2.09091e-05	169	169
EDEM3	-0.356503	1.96103e-06	2.09399e-05	169	169
GXYLT2	-0.35638	1.97816e-06	2.10929e-05	169	140
GARS	-0.3563	1.98946e-06	2.11853e-05	169	169
COG6	-0.356276	1.99282e-06	2.12094e-05	169	169
SLC3A1	-0.356256	1.9956e-06	2.12274e-05	169	169
TMX4	-0.356201	2.0034e-06	2.12988e-05	169	169
KIAA0391	-0.355941	2.04048e-06	2.16338e-05	169	169
FAM101A	-0.355867	2.05124e-06	2.1736e-05	169	157
MEG3	-0.35578	2.06393e-06	2.18586e-05	169	131
PRELID2	-0.355547	2.0981e-06	2.21842e-05	169	169
KRT17	-0.355458	2.11135e-06	2.22894e-05	169	119
RBM26	-0.355457	2.1115e-06	2.22894e-05	169	169
EIF1AX	-0.355429	2.11565e-06	2.23212e-05	169	169
RAB38	-0.355383	2.12246e-06	2.23687e-05	169	169
WBP4	-0.355092	2.16647e-06	2.28078e-05	169	169
DDX21	-0.355023	2.177e-06	2.29049e-05	169	169
NLGN1	-0.354898	2.19636e-06	2.306e-05	169	92
PMPCB	-0.354742	2.22052e-06	2.33011e-05	169	169
USP32	-0.354732	2.22208e-06	2.33049e-05	169	169
LGR4	-0.354712	2.22516e-06	2.33246e-05	169	163
SRFBP1	-0.354505	2.25786e-06	2.36546e-05	169	169
DCBLD2	-0.354422	2.27106e-06	2.378e-05	169	169
SOCS5	-0.35408	2.32628e-06	2.42929e-05	169	169
TEPP	-0.353906	2.35486e-06	2.45649e-05	169	90
IPO7	-0.35384	2.36587e-06	2.46417e-05	169	169
SPAST	-0.353783	2.37526e-06	2.47246e-05	169	169
GNL2	-0.353713	2.38695e-06	2.48197e-05	169	169
C6orf182	-0.353305	2.45613e-06	2.54522e-05	169	169
CENPJ	-0.353301	2.45695e-06	2.54522e-05	169	169
DBT	-0.353245	2.46662e-06	2.55388e-05	169	169
ZNF750	-0.353041	2.5021e-06	2.58648e-05	169	169
HPRT1	-0.352934	2.52077e-06	2.60439e-05	169	169
C15orf29	-0.35288	2.53033e-06	2.61288e-05	169	169
AP2B1	-0.352766	2.55065e-06	2.62828e-05	169	169
ZNF197	-0.352735	2.55619e-06	2.63218e-05	169	169
TTK	-0.352729	2.55715e-06	2.63218e-05	169	169
GRB10	-0.352656	2.57037e-06	2.64439e-05	169	169
HORMAD2	-0.352468	2.60425e-06	2.675e-05	169	38
KLHL7	-0.352409	2.61493e-06	2.68455e-05	169	169
ALG8	-0.352371	2.62188e-06	2.69026e-05	169	169
SERPINE1	-0.352291	2.63662e-06	2.70253e-05	169	169
SENP6	-0.351918	2.7061e-06	2.76937e-05	169	169
TBC1D23	-0.351699	2.74768e-06	2.80842e-05	169	169
PRPF38A	-0.351644	2.75828e-06	2.81684e-05	169	169
RND2	-0.351492	2.78768e-06	2.84238e-05	169	169
MRPS35	-0.351379	2.80953e-06	2.86166e-05	169	169
C3orf26	-0.351241	2.8367e-06	2.88782e-05	169	169
EEF1E1	-0.351188	2.84708e-06	2.89536e-05	169	169
ORC5L	-0.351171	2.85044e-06	2.89725e-05	169	169
CIRH1A	-0.351075	2.86965e-06	2.91526e-05	169	169
ICA1L	-0.350977	2.88923e-06	2.9313e-05	169	169
FKBP3	-0.350973	2.88997e-06	2.9313e-05	169	169
ZNF286A	-0.350913	2.90217e-06	2.94214e-05	169	169
GABRD	-0.350851	2.9146e-06	2.9532e-05	169	113
PEX11A	-0.350787	2.92754e-06	2.96322e-05	169	169
MTM1	-0.350659	2.95379e-06	2.9856e-05	169	169
SBNO1	-0.350615	2.96265e-06	2.99252e-05	169	169
ZCCHC4	-0.350555	2.97506e-06	3.0035e-05	169	169
UBXN4	-0.350534	2.97946e-06	3.00638e-05	169	169
ADAM22	-0.350308	3.0265e-06	3.04751e-05	169	164
ZNF828	-0.350277	3.03302e-06	3.0525e-05	169	169
HAUS2	-0.350267	3.03519e-06	3.0531e-05	169	169
BRCA1	-0.350235	3.04191e-06	3.05715e-05	169	169
RUFY2	-0.350233	3.04236e-06	3.05715e-05	169	169
PAIP2	-0.350199	3.04934e-06	3.06258e-05	169	169
NKD1	-0.350024	3.08661e-06	3.0984e-05	169	167
ATG12	-0.350015	3.08847e-06	3.09867e-05	169	169
NBN	-0.349911	3.11092e-06	3.11959e-05	169	169
CDK12	-0.349693	3.15823e-06	3.16349e-05	169	169
PSMD14	-0.349686	3.15958e-06	3.16349e-05	169	169
TMEM57	-0.349535	3.1929e-06	3.19356e-05	169	169
RFC1	-0.34947	3.20725e-06	3.20626e-05	169	169
VPS54	-0.349317	3.24125e-06	3.22902e-05	169	169
NKX3-1	-0.349258	3.25455e-06	3.23644e-05	169	163
MAD2L1	-0.349253	3.25576e-06	3.23644e-05	169	169
TARSL2	-0.349145	3.28005e-06	3.25893e-05	169	169
ROBO2	-0.349054	3.3008e-06	3.27618e-05	169	47
HADHB	-0.348992	3.3149e-06	3.28851e-05	169	169
RNF139	-0.34894	3.32668e-06	3.29683e-05	169	169
WRB	-0.348909	3.33383e-06	3.30163e-05	169	169
HECTD1	-0.348902	3.3354e-06	3.30163e-05	169	169
CEP78	-0.348801	3.35885e-06	3.31855e-05	169	169
SLC25A17	-0.348577	3.41111e-06	3.36484e-05	169	169
KLHL15	-0.348475	3.43512e-06	3.38359e-05	169	169
TSR1	-0.348131	3.51739e-06	3.45586e-05	169	169
SPRY2	-0.348048	3.5376e-06	3.47396e-05	169	168
ATP6V1C2	-0.347912	3.57077e-06	3.4977e-05	169	169
ZNF432	-0.347821	3.59309e-06	3.51612e-05	169	169
PPP3CA	-0.347821	3.59319e-06	3.51612e-05	169	169
PRRT4	-0.347766	3.60678e-06	3.52586e-05	169	168
STOX2	-0.347702	3.62274e-06	3.53968e-05	169	141
AGRN	-0.347532	3.66531e-06	3.57769e-05	169	169
TMEM192	-0.347501	3.67299e-06	3.58338e-05	169	169
MAGOHB	-0.347488	3.67642e-06	3.58493e-05	169	169
C12orf41	-0.347437	3.68924e-06	3.59562e-05	169	169
MTMR7	-0.347414	3.69515e-06	3.59958e-05	169	169
PTGER3	-0.347332	3.71587e-06	3.61432e-05	169	154
ANKRD27	-0.347254	3.73575e-06	3.63185e-05	169	169
VRK1	-0.347236	3.74049e-06	3.63463e-05	169	169
C14orf37	-0.34714	3.76507e-06	3.65669e-05	169	162
C13orf37	-0.347094	3.77707e-06	3.66651e-05	169	169
TATDN1	-0.347078	3.7812e-06	3.66869e-05	169	169
UBR7	-0.346955	3.8133e-06	3.69319e-05	169	169
RPGR	-0.346954	3.81344e-06	3.69319e-05	169	169
MAPRE1	-0.346952	3.81405e-06	3.69319e-05	169	169
FBLN1	-0.34681	3.85123e-06	3.72362e-05	169	147
RSRC1	-0.346654	3.89255e-06	3.75983e-05	169	169
CCDC59	-0.34662	3.90166e-06	3.76676e-05	169	169
DHRS11	-0.346482	3.93879e-06	3.80072e-05	169	169
ZSCAN21	-0.346377	3.96712e-06	3.82616e-05	169	169
LRRC19	-0.346299	3.98818e-06	3.84456e-05	169	169
MIER3	-0.346266	3.99739e-06	3.84629e-05	169	169
CDADC1	-0.346264	3.9979e-06	3.84629e-05	169	169
SNW1	-0.345936	4.0884e-06	3.9186e-05	169	169
ZNF596	-0.345931	4.08995e-06	3.9186e-05	169	169
ARL13B	-0.345786	4.1304e-06	3.9542e-05	169	169
CDC5L	-0.345777	4.13303e-06	3.95476e-05	169	169
ERCC8	-0.345714	4.15083e-06	3.96789e-05	169	169
MED1	-0.345513	4.20817e-06	4.01935e-05	169	169
LOC728643	-0.345511	4.2088e-06	4.01935e-05	169	169
C14orf45	-0.34537	4.24928e-06	4.05403e-05	169	169
DLD	-0.345356	4.25356e-06	4.05507e-05	169	169
GRIK3	-0.345144	4.31517e-06	4.11084e-05	169	98
PCNP	-0.345087	4.33217e-06	4.12171e-05	169	169
MRPL19	-0.34508	4.33426e-06	4.12171e-05	169	169
CCAR1	-0.345077	4.33507e-06	4.12171e-05	169	169
IKBIP	-0.344909	4.38482e-06	4.16369e-05	169	169
ZNF273	-0.344906	4.38565e-06	4.16369e-05	169	169
PPAPDC1B	-0.344778	4.42403e-06	4.19603e-05	169	169
AP4S1	-0.344659	4.46006e-06	4.21785e-05	169	169
TIMM17A	-0.344475	4.51617e-06	4.26676e-05	169	169
SMARCA1	-0.344296	4.57143e-06	4.31478e-05	169	145
INTS2	-0.344196	4.60243e-06	4.34107e-05	169	169
DCLK2	-0.344084	4.63771e-06	4.36884e-05	169	164
IMMT	-0.34403	4.65482e-06	4.38284e-05	169	169
CYB5B	-0.343895	4.69747e-06	4.42085e-05	169	169
ORC4L	-0.343681	4.76606e-06	4.48106e-05	169	169
CCDC52	-0.343472	4.83417e-06	4.5429e-05	169	169
TDRD3	-0.343366	4.86898e-06	4.57119e-05	169	169
LAMC3	-0.343246	4.90842e-06	4.60378e-05	169	153
SSB	-0.34301	4.98757e-06	4.66918e-05	169	169
RASAL2	-0.342904	5.02329e-06	4.69791e-05	169	169
ANXA8L1	-0.342823	5.05093e-06	4.7187e-05	169	16
SEPSECS	-0.342783	5.06475e-06	4.72759e-05	169	169
PNO1	-0.342441	5.18305e-06	4.82873e-05	169	169
TFAP2A	-0.342255	5.24825e-06	4.88479e-05	169	113
SLC16A2	-0.342101	5.30301e-06	4.92845e-05	169	159
C5orf35	-0.342063	5.31678e-06	4.93374e-05	169	169
CUL4B	-0.342027	5.32943e-06	4.94142e-05	169	169
ZNF445	-0.342016	5.33339e-06	4.94273e-05	169	169
ACACA	-0.341918	5.36891e-06	4.97091e-05	169	169
C18orf55	-0.341795	5.41335e-06	5.00967e-05	169	169
GRPEL2	-0.341723	5.43962e-06	5.03158e-05	169	169
ITGB1	-0.341655	5.46465e-06	5.04753e-05	169	169
GOSR1	-0.341585	5.49044e-06	5.06654e-05	169	169
DTWD1	-0.341573	5.49484e-06	5.06819e-05	169	169
FAM114A2	-0.341453	5.53961e-06	5.10464e-05	169	169
AIMP1	-0.34132	5.58923e-06	5.14792e-05	169	169
ILF2	-0.341305	5.59477e-06	5.15058e-05	169	169
SET	-0.341013	5.70563e-06	5.24519e-05	169	169
ITFG1	-0.341001	5.71043e-06	5.24712e-05	169	169
PFDN4	-0.340931	5.73733e-06	5.26437e-05	169	169
PTS	-0.340752	5.80664e-06	5.32294e-05	169	169
LOC644538	-0.34074	5.81107e-06	5.32449e-05	169	168
ZNF57	-0.340715	5.82088e-06	5.33096e-05	169	169
ACP1	-0.340701	5.82643e-06	5.33353e-05	169	169
EBF3	-0.34063	5.85419e-06	5.35642e-05	169	162
GNPDA2	-0.340616	5.85969e-06	5.35893e-05	169	169
TRIL	-0.340554	5.88406e-06	5.37868e-05	169	110
MTF2	-0.340515	5.89959e-06	5.39034e-05	169	169
HAUS3	-0.340365	5.9592e-06	5.43969e-05	169	169
MPP4	-0.340315	5.97886e-06	5.45508e-05	169	143
AHCTF1	-0.340306	5.98269e-06	5.45601e-05	169	169
CCDC85C	-0.340274	5.99547e-06	5.4651e-05	169	169
PTGR1	-0.340171	6.03704e-06	5.49783e-05	169	167
CHRM5	-0.339977	6.11597e-06	5.5619e-05	169	168
EBAG9	-0.339925	6.13724e-06	5.57863e-05	169	169
ZFP1	-0.339853	6.16664e-06	5.60244e-05	169	169
UTP23	-0.339622	6.26253e-06	5.67659e-05	169	169
FBXO5	-0.339604	6.27015e-06	5.68085e-05	169	169
RAB15	-0.339555	6.29086e-06	5.69695e-05	169	169
RGN	-0.339396	6.35776e-06	5.74683e-05	169	159
EXOC6	-0.339331	6.38536e-06	5.76641e-05	169	169
METAP1	-0.339315	6.39234e-06	5.77003e-05	169	169
CDKL3	-0.339279	6.40789e-06	5.77884e-05	169	169
CCDC18	-0.339271	6.41102e-06	5.77884e-05	169	169
TFAM	-0.339217	6.4343e-06	5.79714e-05	169	169
SEPT8	-0.33918	6.45005e-06	5.80864e-05	169	169
PIKFYVE	-0.33908	6.49326e-06	5.84213e-05	169	169
NUP35	-0.339067	6.49916e-06	5.84473e-05	169	169
ZNF711	-0.33902	6.51936e-06	5.86018e-05	169	168
CADM3	-0.33894	6.55441e-06	5.88625e-05	169	82
ANP32E	-0.338914	6.56557e-06	5.89355e-05	169	169
HEATR1	-0.338822	6.6059e-06	5.92427e-05	169	169
NDRG3	-0.338765	6.63102e-06	5.94349e-05	169	169
CDC7	-0.338753	6.6365e-06	5.94349e-05	169	169
PWWP2A	-0.338697	6.66112e-06	5.96279e-05	169	169
MRS2	-0.338611	6.69945e-06	5.99434e-05	169	169
C5orf28	-0.338585	6.71109e-06	6.00199e-05	169	169
PTCD3	-0.338558	6.72295e-06	6.00651e-05	169	169
ATAD2	-0.338553	6.72541e-06	6.00651e-05	169	169
UBN2	-0.338537	6.73279e-06	6.01034e-05	169	169
C7orf44	-0.338496	6.75117e-06	6.02353e-05	169	169
SP4	-0.33849	6.75377e-06	6.02353e-05	169	169
KIF14	-0.338399	6.79446e-06	6.05636e-05	169	169
IPO5	-0.338279	6.84934e-06	6.10037e-05	169	169
KCNIP4	-0.338257	6.85919e-06	6.10634e-05	169	169
USP13	-0.33814	6.91257e-06	6.15105e-05	169	169
GOLGA4	-0.337895	7.02634e-06	6.23516e-05	169	169
UPF3B	-0.337856	7.04453e-06	6.24844e-05	169	169
CLDND1	-0.337246	7.33535e-06	6.50047e-05	169	169
NAF1	-0.337174	7.37027e-06	6.52844e-05	169	169
MBIP	-0.337118	7.39792e-06	6.54696e-05	169	169
AIG1	-0.33703	7.44114e-06	6.58221e-05	169	169
ZC3HAV1L	-0.336958	7.4765e-06	6.60147e-05	169	169
CEP97	-0.336924	7.49332e-06	6.61031e-05	169	169
LONRF1	-0.336874	7.51792e-06	6.62299e-05	169	169
DDHD2	-0.336551	7.68053e-06	6.754e-05	169	169
AGPS	-0.336544	7.68427e-06	6.75424e-05	169	169
NAE1	-0.336517	7.69758e-06	6.76288e-05	169	169
TRUB1	-0.336442	7.73622e-06	6.79179e-05	169	169
TOMM5	-0.336433	7.74038e-06	6.79179e-05	169	169
KRIT1	-0.33638	7.76772e-06	6.81218e-05	169	169
GPAM	-0.336335	7.79067e-06	6.82922e-05	169	169
F2	-0.336318	7.79943e-06	6.83382e-05	169	153
C12orf48	-0.336127	7.8988e-06	6.90532e-05	169	169
NCRNA00183	-0.335932	8.00065e-06	6.99122e-05	169	169
GRK1	-0.33587	8.03349e-06	7.01676e-05	169	41
C17orf42	-0.335651	8.15073e-06	7.1032e-05	169	169
NF2	-0.335634	8.15963e-06	7.10777e-05	169	169
ATP9B	-0.335619	8.16786e-06	7.11175e-05	169	169
HNRNPK	-0.33548	8.24301e-06	7.17396e-05	169	169
HSD17B12	-0.335268	8.3584e-06	7.26463e-05	169	169
PBRM1	-0.334759	8.6431e-06	7.49867e-05	169	169
THADA	-0.334678	8.68922e-06	7.53256e-05	169	169
DPY19L2P1	-0.334571	8.75064e-06	7.57843e-05	169	154
C6orf203	-0.334551	8.76168e-06	7.58461e-05	169	169
RWDD3	-0.334423	8.83605e-06	7.64218e-05	169	169
DNAJC2	-0.334311	8.90109e-06	7.695e-05	169	169
TERF1	-0.334247	8.93842e-06	7.72041e-05	169	169
TFB2M	-0.334238	8.94345e-06	7.72133e-05	169	169
RABEP1	-0.334126	9.00963e-06	7.76811e-05	169	169
GPR180	-0.334118	9.01463e-06	7.76897e-05	169	169
FAM177A1	-0.334075	9.04005e-06	7.78742e-05	169	169
ARHGAP11B	-0.334016	9.07494e-06	7.80982e-05	169	169
BNIP2	-0.333993	9.0888e-06	7.81557e-05	169	169
IQCK	-0.333968	9.10358e-06	7.82481e-05	169	169
C11orf58	-0.333955	9.11091e-06	7.82765e-05	169	169
NR2E3	-0.333835	9.18322e-06	7.87932e-05	169	167
CACNA1C	-0.333735	9.24355e-06	7.92759e-05	169	169
LOC723972	-0.333702	9.26313e-06	7.94014e-05	169	169
C13orf34	-0.333697	9.26636e-06	7.94014e-05	169	169
CGRRF1	-0.333682	9.27557e-06	7.94454e-05	169	169
PLK4	-0.333641	9.30061e-06	7.96247e-05	169	169
HPS3	-0.333565	9.34689e-06	7.99856e-05	169	169
REV3L	-0.333515	9.3773e-06	8.01753e-05	169	169
NUS1	-0.333491	9.39211e-06	8.02666e-05	169	169
2020-09-15	-0.333396	9.45081e-06	8.06976e-05	169	169
POSTN	-0.333392	9.45311e-06	8.06976e-05	169	61
FBXO36	-0.333389	9.45499e-06	8.06976e-05	169	169
STT3B	-0.333264	9.53267e-06	8.12535e-05	169	169
RAB3GAP2	-0.333249	9.5419e-06	8.12965e-05	169	169
DDX10	-0.333005	9.69527e-06	8.2567e-05	169	169
ASF1A	-0.332998	9.69971e-06	8.25686e-05	169	169
KDM1A	-0.332944	9.73379e-06	8.27862e-05	169	169
RSBN1L	-0.332837	9.80212e-06	8.32944e-05	169	169
WARS2	-0.332823	9.81068e-06	8.33308e-05	169	169
SSBP1	-0.332781	9.83824e-06	8.34919e-05	169	169
CDK6	-0.332667	9.9113e-06	8.40384e-05	169	169
HES3	-0.332599	9.95514e-06	8.43734e-05	169	15
GTF3C6	-0.332565	9.97726e-06	8.45023e-05	169	169
ELP2	-0.332351	1.01179e-05	8.55287e-05	169	169
ANKMY2	-0.332335	1.01282e-05	8.55597e-05	169	169
EIF2S2	-0.332294	1.01552e-05	8.56583e-05	169	169
RNF138	-0.332287	1.01602e-05	8.56627e-05	169	169
PHF13	-0.332253	1.01824e-05	8.58127e-05	169	169
GRTP1	-0.332058	1.03127e-05	8.67983e-05	169	169
LMBR1	-0.331989	1.0359e-05	8.715e-05	169	169
DNAJC16	-0.331915	1.0409e-05	8.75327e-05	169	169
MAGEA5	-0.331902	1.04179e-05	8.75697e-05	169	22
USP33	-0.331799	1.04877e-05	8.80802e-05	169	169
RRP15	-0.331772	1.05059e-05	8.81951e-05	169	169
PURB	-0.331675	1.05723e-05	8.87141e-05	169	169
ACSM3	-0.331451	1.07274e-05	8.98602e-05	169	169
USP1	-0.331433	1.07399e-05	8.99264e-05	169	169
PBK	-0.331387	1.07724e-05	9.01206e-05	169	169
HNRNPR	-0.331196	1.09066e-05	9.11257e-05	169	169
TRPM7	-0.330963	1.10729e-05	9.23563e-05	169	169
PIP5K1P1	-0.330948	1.10832e-05	9.23628e-05	169	168
TCEAL6	-0.330935	1.10926e-05	9.24019e-05	169	164
MAP3K1	-0.330912	1.11095e-05	9.25032e-05	169	169
XBP1	-0.330898	1.11195e-05	9.25466e-05	169	169
PLA2G12A	-0.330813	1.11804e-05	9.30136e-05	169	169
TOP2A	-0.330567	1.13606e-05	9.43764e-05	169	169
SMAD4	-0.330562	1.13636e-05	9.43764e-05	169	169
CMBL	-0.330169	1.16567e-05	9.67274e-05	169	168
BUB1	-0.330089	1.17171e-05	9.71876e-05	169	169
BMP4	-0.33005	1.17463e-05	9.7388e-05	169	125
LOC168474	-0.330006	1.17796e-05	9.76226e-05	169	169
RIF1	-0.329988	1.17938e-05	9.76572e-05	169	169
CENPL	-0.32992	1.18453e-05	9.79998e-05	169	169
WWC2	-0.329888	1.18701e-05	9.81629e-05	169	167
C17orf75	-0.32981	1.19303e-05	9.85355e-05	169	169
DHRS7	-0.329769	1.19618e-05	9.87069e-05	169	169
PPM1A	-0.32966	1.20462e-05	9.92813e-05	169	169
MRPS27	-0.329645	1.20577e-05	9.93342e-05	169	169
TCEAL3	-0.329399	1.22503e-05	0.00010075	169	169
ANGPTL1	-0.329365	1.22778e-05	0.00010087	169	169
AFF2	-0.329361	1.22805e-05	0.00010087	169	169
SRP19	-0.329178	1.2426e-05	0.000101936	169	169
SLCO2A1	-0.329126	1.24677e-05	0.000102235	169	149
SEC62	-0.3291	1.24887e-05	0.000102364	169	169
SLC2A12	-0.328942	1.26168e-05	0.000103323	169	169
STAR	-0.328936	1.26216e-05	0.000103323	169	169
MKKS	-0.328715	1.28019e-05	0.00010471	169	169
CASC2	-0.328692	1.28213e-05	0.000104825	169	169
TBX1	-0.328667	1.28418e-05	0.000104949	169	163
SFRS13B	-0.328638	1.2866e-05	0.000105102	169	169
DEPDC4	-0.328618	1.2882e-05	0.000105163	169	168
MBTD1	-0.328609	1.28898e-05	0.000105163	169	169
ING5	-0.328576	1.29171e-05	0.000105298	169	169
PTPLA	-0.328509	1.2973e-05	0.000105665	169	169
EARS2	-0.328419	1.30482e-05	0.000106188	169	169
CHD1	-0.327973	1.34272e-05	0.000109045	169	169
NSMCE2	-0.327959	1.3439e-05	0.000109095	169	169
SEC24A	-0.327792	1.35839e-05	0.000110088	169	169
AFF4	-0.327735	1.36336e-05	0.000110444	169	169
FBXO28	-0.327641	1.3716e-05	0.000111019	169	169
C12orf23	-0.327617	1.37376e-05	0.000111101	169	169
IRAK1BP1	-0.327437	1.38964e-05	0.000112245	169	169
KIF15	-0.327329	1.39929e-05	0.000112978	169	169
ACTL8	-0.327217	1.40932e-05	0.000113599	169	71
TUBGCP5	-0.327207	1.41025e-05	0.000113627	169	169
TPP2	-0.32717	1.4136e-05	0.00011385	169	169
EXOSC9	-0.327039	1.42545e-05	0.000114614	169	169
CFHR3	-0.326994	1.42962e-05	0.000114902	169	48
MSL2	-0.326977	1.4311e-05	0.000114973	169	169
WHSC1	-0.326847	1.4431e-05	0.000115746	169	169
CHAC2	-0.326694	1.45729e-05	0.000116788	169	169
FASTKD3	-0.326662	1.46022e-05	0.000116974	169	169
SAPS3	-0.326576	1.46827e-05	0.000117568	169	169
TEKT2	-0.32657	1.46884e-05	0.000117568	169	159
CASP3	-0.326559	1.4699e-05	0.000117569	169	169
SFRS1	-0.326544	1.47128e-05	0.000117569	169	169
THNSL1	-0.326506	1.47484e-05	0.000117757	169	169
CCDC70	-0.326378	1.4869e-05	0.00011852	169	19
ORC2L	-0.326373	1.48745e-05	0.00011852	169	169
SNRNP48	-0.326346	1.48994e-05	0.000118655	169	169
C6orf167	-0.326342	1.49037e-05	0.000118655	169	169
NACA	-0.326171	1.50673e-05	0.000119909	169	169
TRIM6	-0.326109	1.5127e-05	0.000120286	169	169
GALK2	-0.326109	1.51271e-05	0.000120286	169	169
SFRP1	-0.325979	1.52522e-05	0.000121132	169	105
NOLC1	-0.32592	1.53096e-05	0.000121489	169	169
SUDS3	-0.325907	1.53223e-05	0.00012154	169	169
BPESC1	-0.325836	1.53922e-05	0.000121995	169	22
C2orf67	-0.325795	1.54325e-05	0.000122264	169	169
ZNF680	-0.325775	1.54517e-05	0.000122363	169	169
ZKSCAN5	-0.325743	1.54837e-05	0.00012252	169	169
AGGF1	-0.325736	1.54907e-05	0.000122526	169	169
BNIP3	-0.325726	1.55004e-05	0.000122553	169	169
UBE2E1	-0.325698	1.55279e-05	0.00012272	169	169
EIF4G2	-0.325553	1.56717e-05	0.000123756	169	169
NAA25	-0.325469	1.57554e-05	0.000124316	169	169
SETD5	-0.325373	1.58519e-05	0.000125026	169	169
RAB23	-0.325357	1.58686e-05	0.000125108	169	168
NOC3L	-0.325279	1.59472e-05	0.000125631	169	169
CASP6	-0.325276	1.59498e-05	0.000125631	169	169
AGBL1	-0.325255	1.59713e-05	0.000125713	169	16
GTF2F2	-0.324927	1.63073e-05	0.000128098	169	169
SAMD11	-0.324895	1.63411e-05	0.000128312	169	167
GNRHR	-0.324873	1.63635e-05	0.000128436	169	169
SLC35D1	-0.324865	1.63724e-05	0.000128454	169	169
LIAS	-0.324846	1.63917e-05	0.000128554	169	169
USH1G	-0.324832	1.64057e-05	0.00012856	169	71
KIF3A	-0.324816	1.64227e-05	0.000128641	169	169
STAMBP	-0.3248	1.64396e-05	0.00012872	169	169
EPB41L5	-0.324751	1.64904e-05	0.000129015	169	169
ZZZ3	-0.324717	1.65267e-05	0.000129248	169	169
CENPE	-0.324671	1.65741e-05	0.000129462	169	169
TMEFF1	-0.324605	1.66439e-05	0.000129954	169	166
MCFD2	-0.324559	1.66923e-05	0.000130249	169	169
CDK8	-0.324543	1.67097e-05	0.000130292	169	169
NR2C1	-0.324507	1.6748e-05	0.000130506	169	169
LRRC59	-0.324445	1.68142e-05	0.000130916	169	169
CYB5A	-0.324399	1.68627e-05	0.000131242	169	169
ADM2	-0.324382	1.68812e-05	0.000131307	169	168
RYR3	-0.324304	1.6965e-05	0.000131721	169	169
SUGT1	-0.324221	1.70534e-05	0.000132355	169	169
ARHGAP11A	-0.324061	1.72277e-05	0.000133547	169	169
CASKIN2	-0.323925	1.73767e-05	0.000134588	169	169
TLK2	-0.323919	1.73828e-05	0.000134588	169	169
NPEPPS	-0.323643	1.76888e-05	0.000136632	169	169
ALDH7A1	-0.32355	1.77926e-05	0.000137324	169	168
ZNF791	-0.323448	1.79077e-05	0.000138003	169	169
C1orf201	-0.323447	1.7909e-05	0.000138003	169	169
UBFD1	-0.323386	1.79783e-05	0.000138423	169	169
SCYL2	-0.32334	1.80303e-05	0.000138718	169	169
HACE1	-0.323317	1.80569e-05	0.000138867	169	169
ZNF708	-0.323078	1.83311e-05	0.000140865	169	169
CARNS1	-0.32304	1.83753e-05	0.000141072	169	169
ZNHIT3	-0.323036	1.83798e-05	0.000141072	169	169
KIAA0586	-0.323025	1.83919e-05	0.000141109	169	169
OCIAD1	-0.322897	1.85412e-05	0.000142198	169	169
NDST3	-0.322818	1.8634e-05	0.000142854	169	135
TULP3	-0.322739	1.87271e-05	0.00014351	169	169
XPO5	-0.322625	1.88615e-05	0.000144483	169	169
RAD50	-0.322615	1.88739e-05	0.000144522	169	169
KIAA0090	-0.322564	1.89344e-05	0.000144927	169	169
ZNF10	-0.32252	1.89867e-05	0.00014527	169	169
DHX29	-0.322513	1.8995e-05	0.000145277	169	169
ZCCHC14	-0.322414	1.91143e-05	0.000146132	169	169
STK3	-0.322389	1.91436e-05	0.000146298	169	169
UTP14A	-0.322326	1.92201e-05	0.000146825	169	169
DNAJC27	-0.322268	1.92898e-05	0.000147255	169	169
TUBD1	-0.322128	1.94612e-05	0.000148492	169	169
NFXL1	-0.322079	1.95201e-05	0.000148883	169	169
ATAD1	-0.322046	1.9561e-05	0.000149136	169	169
TM7SF3	-0.321902	1.97386e-05	0.000150295	169	169
ZNF765	-0.321894	1.97485e-05	0.000150295	169	169
HMGN5	-0.321892	1.97517e-05	0.000150295	169	169
SAR1B	-0.321816	1.98456e-05	0.000150892	169	169
SLC39A9	-0.321786	1.98837e-05	0.000151122	169	169
ISCA1	-0.321651	2.00521e-05	0.000152283	169	169
FSD1L	-0.321587	2.01332e-05	0.000152812	169	169
TRIM16	-0.321502	2.02405e-05	0.000153474	169	169
NASP	-0.321288	2.05137e-05	0.000155411	169	169
ISOC1	-0.321283	2.05199e-05	0.000155411	169	169
FAM119B	-0.321259	2.05516e-05	0.000155543	169	169
DKC1	-0.321054	2.08164e-05	0.00015735	169	169
CYP3A5	-0.32104	2.0835e-05	0.000157429	169	168
RUNX1	-0.321016	2.08668e-05	0.000157608	169	169
ATAD5	-0.320976	2.09188e-05	0.000157939	169	169
MRGPRF	-0.320914	2.10002e-05	0.000158431	169	106
RALBP1	-0.3209	2.10179e-05	0.000158492	169	169
LIN7C	-0.320648	2.13516e-05	0.000160645	169	169
NUF2	-0.320549	2.1485e-05	0.000161586	169	169
RFESD	-0.32047	2.15916e-05	0.000162326	169	169
C3orf64	-0.320454	2.16121e-05	0.000162417	169	169
DENND4A	-0.320438	2.16342e-05	0.00016252	169	169
AK3L1	-0.320147	2.20308e-05	0.000165308	169	169
SLTM	-0.320088	2.21124e-05	0.000165856	169	169
AR	-0.320019	2.22073e-05	0.000166439	169	139
SERF1A	-0.319994	2.22421e-05	0.000166636	169	169
SKA1	-0.319927	2.2335e-05	0.000167267	169	169
FGFR3	-0.319918	2.23474e-05	0.000167296	169	168
CENPH	-0.319866	2.24202e-05	0.000167776	169	169
SERINC5	-0.319858	2.24316e-05	0.000167797	169	169
CENPK	-0.319833	2.24661e-05	0.00016799	169	169
PPAT	-0.319827	2.24757e-05	0.000167997	169	169
HRSP12	-0.319802	2.25099e-05	0.000168188	169	169
MTMR15	-0.319749	2.25851e-05	0.000168685	169	169
VAMP7	-0.319597	2.27994e-05	0.000170089	169	169
RNF6	-0.31959	2.28099e-05	0.000170103	169	169
ZC3H13	-0.319455	2.30025e-05	0.000171473	169	169
C1orf96	-0.319442	2.30202e-05	0.000171539	169	169
SLC16A1	-0.319388	2.30985e-05	0.000172057	169	169
OCLM	-0.319331	2.31807e-05	0.000172603	169	169
PRSS12	-0.319246	2.33026e-05	0.000173378	169	166
TDP1	-0.319219	2.33426e-05	0.000173543	169	169
RAD51C	-0.31909	2.35307e-05	0.000174674	169	169
FBXL3	-0.319075	2.35522e-05	0.000174766	169	169
ZNHIT6	-0.319034	2.36124e-05	0.00017508	169	169
TMEM18	-0.318956	2.37274e-05	0.000175865	169	169
CCNB1	-0.318892	2.3821e-05	0.000176492	169	169
ZCCHC16	-0.318805	2.39499e-05	0.000177325	169	14
UBE2CBP	-0.318804	2.39517e-05	0.000177325	169	169
C5orf44	-0.318792	2.39699e-05	0.000177392	169	169
VASH2	-0.318784	2.3982e-05	0.000177414	169	169
TNRC6C	-0.318726	2.40679e-05	0.000177875	169	169
TMEM194A	-0.318724	2.40718e-05	0.000177875	169	169
ZNF207	-0.318544	2.4342e-05	0.000179598	169	169
ZRANB1	-0.318486	2.44302e-05	0.000180112	169	169
LOH3CR2A	-0.318372	2.46027e-05	0.000181178	169	118
C2orf43	-0.31823	2.48205e-05	0.000182575	169	169
GALNT2	-0.318212	2.48486e-05	0.000182712	169	169
NEDD1	-0.317934	2.52797e-05	0.000185741	169	169
MAPK1IP1L	-0.317799	2.54915e-05	0.000187071	169	169
RALGPS2	-0.317778	2.55243e-05	0.000187163	169	169
ZMYND11	-0.317774	2.55318e-05	0.000187163	169	169
PRAMEF18	-0.317768	2.55407e-05	0.000187163	169	4
MAX	-0.317604	2.58011e-05	0.000188929	169	169
PCSK1	-0.317466	2.60221e-05	0.000190333	169	134
MAP4K5	-0.317387	2.61496e-05	0.000191193	169	169
HYOU1	-0.317152	2.65323e-05	0.000193773	169	169
UBXN2A	-0.317126	2.65745e-05	0.000194008	169	169
GNG4	-0.317102	2.66143e-05	0.000194226	169	143
NUP153	-0.317041	2.67138e-05	0.000194878	169	169
SRP54	-0.316921	2.69123e-05	0.000196179	169	169
NFE2L2	-0.316805	2.71059e-05	0.000197205	169	169
SLC30A9	-0.3168	2.71139e-05	0.000197205	169	169
SH3D19	-0.316746	2.72044e-05	0.000197641	169	169
ANKHD1	-0.316737	2.72201e-05	0.000197682	169	169
FAM188A	-0.316501	2.76184e-05	0.000200349	169	169
PSMD5	-0.316244	2.80589e-05	0.00020309	169	169
ZNF443	-0.316173	2.81815e-05	0.000203826	169	169
KIAA1009	-0.316147	2.82264e-05	0.000204074	169	169
C6orf170	-0.316103	2.83038e-05	0.000204558	169	169
IFT122	-0.316096	2.83153e-05	0.000204565	169	169
PHLDB1	-0.316053	2.83915e-05	0.000205039	169	167
CASD1	-0.315918	2.8627e-05	0.000206433	169	169
DLL3	-0.315678	2.90527e-05	0.000209192	169	106
TNFRSF11B	-0.315663	2.9079e-05	0.000209241	169	113
SCN9A	-0.315656	2.90914e-05	0.000209241	169	163
KIAA0754	-0.315647	2.9109e-05	0.000209287	169	169
LANCL1	-0.31555	2.92822e-05	0.000210455	169	169
RDH14	-0.315508	2.93575e-05	0.000210918	169	169
HELQ	-0.315424	2.95092e-05	0.000211699	169	169
C8orf38	-0.315424	2.95098e-05	0.000211699	169	169
FBXO10	-0.315364	2.96173e-05	0.000212392	169	169
CYP4F11	-0.315285	2.97625e-05	0.000213276	169	128
MEX3A	-0.315262	2.98047e-05	0.000213499	169	169
RACGAP1	-0.315107	3.00882e-05	0.000215293	169	169
ZNF114	-0.315009	3.02696e-05	0.000216431	169	169
DPY19L1	-0.314775	3.07062e-05	0.00021915	169	169
RBM28	-0.314705	3.08395e-05	0.000219939	169	169
CHD7	-0.314612	3.10149e-05	0.000220947	169	169
C13orf38	-0.314558	3.11172e-05	0.000221594	169	167
TRIM37	-0.314523	3.1185e-05	0.000221915	169	169
KLHDC10	-0.314522	3.11851e-05	0.000221915	169	169
YLPM1	-0.314484	3.12587e-05	0.000222276	169	169
OPA1	-0.314441	3.13412e-05	0.000222782	169	169
KIRREL3	-0.314304	3.16048e-05	0.000224	169	169
DOC2B	-0.314287	3.16376e-05	0.000224083	169	101
CERCAM	-0.314286	3.16396e-05	0.000224083	169	169
ARMC10	-0.314218	3.17715e-05	0.000224816	169	169
POF1B	-0.314215	3.17764e-05	0.000224816	169	111
GDF11	-0.314214	3.17778e-05	0.000224816	169	169
ELF1	-0.314122	3.19579e-05	0.000225926	169	169
EPS15	-0.314116	3.19704e-05	0.000225932	169	169
GGT6	-0.314034	3.21305e-05	0.000226734	169	69
RAP2A	-0.314021	3.21562e-05	0.000226833	169	169
ARIH1	-0.313986	3.22235e-05	0.000227225	169	169
GXYLT1	-0.313977	3.22428e-05	0.000227226	169	169
HCG18	-0.313969	3.22587e-05	0.000227226	169	169
DHX40	-0.313896	3.24021e-05	0.00022807	169	169
TEX101	-0.313748	3.26949e-05	0.000229632	169	55
CAV2	-0.313723	3.27462e-05	0.000229868	169	159
FAM126B	-0.313715	3.27614e-05	0.000229868	169	169
NME5	-0.313705	3.27807e-05	0.000229903	169	47
MRPL35	-0.313694	3.2804e-05	0.000229983	169	169
PHYH	-0.313603	3.29858e-05	0.000230925	169	169
C2orf47	-0.313581	3.30297e-05	0.000231065	169	169
STIL	-0.313191	3.38249e-05	0.000236458	169	169
YIPF6	-0.313152	3.39051e-05	0.000236854	169	169
ATP9A	-0.313152	3.39059e-05	0.000236854	169	168
FAM175A	-0.31303	3.41566e-05	0.000238434	169	169
CCNJL	-0.312836	3.45638e-05	0.00024093	169	158
SH3GLB1	-0.312808	3.46215e-05	0.000241159	169	169
UBE3A	-0.312732	3.47819e-05	0.000242013	169	169
ZNF684	-0.312726	3.47939e-05	0.000242013	169	169
MLANA	-0.312708	3.48324e-05	0.000242194	169	169
GKAP1	-0.312645	3.4966e-05	0.000242949	169	169
SPATA5	-0.312628	3.50032e-05	0.000243045	169	169
EPC2	-0.312591	3.50809e-05	0.000243486	169	169
FAM108B1	-0.312519	3.52351e-05	0.000244469	169	169
CDC42SE2	-0.312477	3.53245e-05	0.000244915	169	169
LASS6	-0.312468	3.53435e-05	0.000244959	169	169
PLK1S1	-0.31245	3.5384e-05	0.000245153	169	169
LOC100192378	-0.312388	3.55157e-05	0.000245889	169	17
ISPD	-0.3123	3.57071e-05	0.000247038	169	169
CSTF2T	-0.312271	3.57696e-05	0.000247276	169	169
TCEAL4	-0.312266	3.57795e-05	0.000247276	169	169
PLCH1	-0.312181	3.59654e-05	0.000248472	169	163
PAPOLB	-0.31217	3.599e-05	0.000248554	169	101
HYLS1	-0.312108	3.61243e-05	0.000249392	169	169
PMP22	-0.31204	3.62747e-05	0.000250253	169	163
ZNF69	-0.311866	3.66591e-05	0.000252636	169	169
ARL5B	-0.311854	3.66845e-05	0.000252675	169	169
TCEB1	-0.311839	3.67196e-05	0.000252675	169	169
FAM59A	-0.311837	3.67223e-05	0.000252675	169	129
TNNI3	-0.311821	3.67597e-05	0.000252791	169	67
TIMM9	-0.311765	3.68846e-05	0.00025356	169	169
ZNF433	-0.311615	3.72195e-05	0.000255501	169	169
AP1AR	-0.311607	3.72372e-05	0.000255533	169	169
TWISTNB	-0.31147	3.75488e-05	0.00025758	169	169
WDR78	-0.31144	3.76172e-05	0.000257867	169	165
FAM136A	-0.311351	3.78207e-05	0.000259171	169	169
NOL7	-0.311329	3.78705e-05	0.000259421	169	169
EPB41L4A	-0.311309	3.7916e-05	0.000259641	169	169
FANCM	-0.31118	3.82128e-05	0.000261489	169	169
WAPAL	-0.31111	3.83752e-05	0.000262415	169	169
FRMD6	-0.311097	3.84037e-05	0.000262518	169	161
RBAK	-0.311086	3.84306e-05	0.000262609	169	169
DCUN1D3	-0.310727	3.92723e-05	0.00026789	169	169
RASL11B	-0.310698	3.9341e-05	0.000268264	169	166
CTPS2	-0.310563	3.9662e-05	0.000270264	169	169
PAIP1	-0.310532	3.97372e-05	0.000270586	169	169
KCTD3	-0.310196	4.05502e-05	0.000275832	169	169
FUT8	-0.310189	4.05669e-05	0.000275849	169	169
TMEM165	-0.310156	4.06481e-05	0.000276208	169	169
DNAJB9	-0.309763	4.16201e-05	0.000282418	169	169
EPM2AIP1	-0.309669	4.18554e-05	0.000283915	169	169
CSNK1A1	-0.309512	4.22525e-05	0.000286409	169	169
P4HB	-0.309466	4.23708e-05	0.000287011	169	169
KIF20A	-0.309366	4.26251e-05	0.000288432	169	169
MTHFD1L	-0.309249	4.29248e-05	0.000290257	169	169
HEPH	-0.309169	4.31333e-05	0.000291566	169	133
C1orf77	-0.309092	4.33306e-05	0.000292595	169	169
NDUFB6	-0.309048	4.34468e-05	0.000293277	169	169
SKA3	-0.308845	4.39795e-05	0.000296667	169	169
SLC35B4	-0.30873	4.42823e-05	0.000298502	169	169
RAB5B	-0.308718	4.43138e-05	0.000298611	169	169
C19orf21	-0.308627	4.45555e-05	0.000300136	169	81
C1QL2	-0.3086	4.4628e-05	0.000300489	169	9
FAM173B	-0.308584	4.46703e-05	0.000300597	169	169
ECM2	-0.308508	4.4874e-05	0.000301863	169	169
ATXN10	-0.308424	4.5101e-05	0.00030318	169	169
EPCAM	-0.308393	4.51846e-05	0.000303427	169	153
TSPAN3	-0.308382	4.52138e-05	0.000303518	169	169
KIF11	-0.308365	4.526e-05	0.000303723	169	169
ANKRD28	-0.308314	4.53986e-05	0.000304443	169	169
C12orf73	-0.30805	4.6122e-05	0.000309081	169	169
CDH12	-0.308	4.62584e-05	0.000309675	169	169
RDX	-0.307992	4.62824e-05	0.000309694	169	169
HGF	-0.307988	4.62932e-05	0.000309694	169	169
NUP160	-0.3079	4.65376e-05	0.000311222	169	169
MUDENG	-0.307839	4.67063e-05	0.000312243	169	169
FAM104B	-0.307805	4.68024e-05	0.000312778	169	169
NUDT10	-0.307721	4.70361e-05	0.000314231	169	121
NDUFV2	-0.307675	4.71658e-05	0.00031499	169	169
ATG5	-0.307589	4.74085e-05	0.000316393	169	169
C15orf5	-0.307578	4.74388e-05	0.000316486	169	169
CDCA7L	-0.307506	4.76448e-05	0.000317752	169	169
TARDBP	-0.30748	4.77182e-05	0.000318132	169	169
COQ5	-0.307443	4.78245e-05	0.000318704	169	169
GRLF1	-0.307438	4.78368e-05	0.000318704	169	169
DARS2	-0.307419	4.78909e-05	0.000318956	169	169
VPS26A	-0.307373	4.80231e-05	0.000319684	169	169
KCTD1	-0.307335	4.81322e-05	0.000320124	169	169
FAM60A	-0.307289	4.82638e-05	0.000320889	169	169
POLE2	-0.307254	4.83659e-05	0.000321458	169	169
RASGRF1	-0.307169	4.86101e-05	0.00032286	169	167
PSMD11	-0.30706	4.89267e-05	0.000324557	169	169
APITD1	-0.307059	4.89289e-05	0.000324557	169	169
AQP4	-0.307056	4.89386e-05	0.000324557	169	99
PVT1	-0.307052	4.89491e-05	0.000324557	169	169
MRPL27	-0.30667	5.00764e-05	0.000331128	169	169
DHFR	-0.306471	5.06704e-05	0.000334942	169	169
PRDX6	-0.306093	5.18221e-05	0.000341741	169	169
CHD9	-0.306045	5.19712e-05	0.000342608	169	169
C4orf21	-0.306039	5.19897e-05	0.000342614	169	169
ORC3L	-0.305979	5.21741e-05	0.000343596	169	169
SS18L1	-0.305954	5.2251e-05	0.000343986	169	169
CHD6	-0.305929	5.23274e-05	0.000344372	169	169
MTCH2	-0.305702	5.3039e-05	0.000348573	169	169
CORO2B	-0.305689	5.30773e-05	0.000348599	169	166
DHX9	-0.305642	5.3225e-05	0.000349451	169	169
PRRG1	-0.305472	5.37653e-05	0.000352522	169	136
DCAF16	-0.305432	5.38923e-05	0.000352997	169	169
CDR2	-0.305423	5.39208e-05	0.000353065	169	169
SHQ1	-0.30541	5.39641e-05	0.000353111	169	169
GTF2A2	-0.305388	5.40318e-05	0.000353435	169	169
HRH4	-0.305377	5.40676e-05	0.00035355	169	165
AMACR	-0.305371	5.40881e-05	0.000353565	169	169
CHST10	-0.305307	5.42928e-05	0.000354784	169	169
C1orf9	-0.305254	5.44643e-05	0.000355785	169	169
SLMAP	-0.305082	5.50186e-05	0.000359044	169	169
TMED10	-0.305042	5.51495e-05	0.000359777	169	169
ANKRD32	-0.304967	5.53964e-05	0.000361024	169	169
TRIM16L	-0.304935	5.54998e-05	0.000361577	169	169
SLC39A10	-0.304824	5.58651e-05	0.000363591	169	169
ECSCR	-0.304753	5.60993e-05	0.000364974	169	113
C14orf166	-0.304743	5.6134e-05	0.000364974	169	169
ORMDL3	-0.304597	5.66209e-05	0.000367894	169	169
COPB2	-0.304533	5.68349e-05	0.000369038	169	169
SENP2	-0.304525	5.68598e-05	0.000369076	169	169
C9orf41	-0.30441	5.72458e-05	0.000371086	169	169
POLR1B	-0.304315	5.75688e-05	0.000372682	169	169
ZNF221	-0.304263	5.7747e-05	0.000373711	169	169
ECT2L	-0.304254	5.77775e-05	0.000373785	169	169
OCRL	-0.304245	5.78082e-05	0.000373859	169	169
C6orf162	-0.304151	5.81274e-05	0.000375423	169	169
CPA4	-0.304145	5.81503e-05	0.000375446	169	28
ZNF14	-0.304132	5.81921e-05	0.000375591	169	169
CENPI	-0.304095	5.83219e-05	0.000376304	169	169
APH1B	-0.30407	5.84078e-05	0.000376733	169	169
BLM	-0.304024	5.8566e-05	0.000377628	169	169
PDSS2	-0.304006	5.86261e-05	0.000377891	169	169
TMF1	-0.303951	5.88176e-05	0.000378999	169	169
C17orf76	-0.303882	5.90579e-05	0.000380412	169	169
DNAJC24	-0.303876	5.90761e-05	0.000380412	169	169
GPR161	-0.303864	5.91178e-05	0.000380555	169	168
OXNAD1	-0.303763	5.94726e-05	0.000382712	169	169
RDH10	-0.303738	5.95577e-05	0.000383133	169	169
TBCA	-0.303705	5.96738e-05	0.000383753	169	169
CTSC	-0.303644	5.98906e-05	0.00038502	169	169
AP3S1	-0.303549	6.02258e-05	0.000387047	169	169
CLNS1A	-0.303504	6.03849e-05	0.000387812	169	169
ZNF518A	-0.30341	6.07184e-05	0.000389568	169	169
GGNBP2	-0.303379	6.08279e-05	0.000390142	169	169
SNIP1	-0.303361	6.08949e-05	0.000390325	169	169
ARV1	-0.303351	6.09288e-05	0.000390402	169	169
NSA2	-0.303339	6.09727e-05	0.000390555	169	169
CREM	-0.303246	6.13084e-05	0.000392446	169	169
GPT2	-0.303087	6.18821e-05	0.000395858	169	169
FNTA	-0.303063	6.19681e-05	0.000396147	169	169
GABPA	-0.303029	6.20918e-05	0.000396808	169	169
FAM18B	-0.303008	6.21684e-05	0.000397167	169	169
ZSCAN12P1	-0.302863	6.26992e-05	0.000400163	169	169
NCAPG	-0.302814	6.28805e-05	0.000401189	169	169
HINT3	-0.30274	6.31527e-05	0.000402547	169	169
JARID2	-0.302596	6.36911e-05	0.000405694	169	169
MEX3C	-0.302572	6.37796e-05	0.000406125	169	169
TRIM36	-0.302558	6.38298e-05	0.000406311	169	163
FAM122B	-0.302453	6.42256e-05	0.000408563	169	169
MTUS2	-0.302358	6.4585e-05	0.000410715	169	168
ERI1	-0.302279	6.48845e-05	0.000412215	169	169
ST5	-0.302202	6.51769e-05	0.000413633	169	169
ADCY1	-0.302085	6.56246e-05	0.000416236	169	168
PDIA4	-0.302051	6.57542e-05	0.000416786	169	169
WDR3	-0.302003	6.59385e-05	0.000417818	169	169
EXOC3L2	-0.301827	6.66216e-05	0.000421871	169	167
GNAQ	-0.301821	6.66433e-05	0.000421871	169	169
APLF	-0.301807	6.66979e-05	0.00042208	169	169
NUPL1	-0.30174	6.6961e-05	0.000423331	169	169
CCDC90A	-0.301698	6.71235e-05	0.000424221	169	169
BRAP	-0.301654	6.72992e-05	0.000425192	169	169
PLD6	-0.301508	6.7874e-05	0.000428546	169	169
USP54	-0.301403	6.82917e-05	0.000430484	169	169
APPBP2	-0.30138	6.83808e-05	0.000430906	169	169
ZNF431	-0.301355	6.84815e-05	0.0004314	169	169
FAM82B	-0.301148	6.93128e-05	0.000435789	169	169
POT1	-0.301138	6.93536e-05	0.000435799	169	169
FZD7	-0.301137	6.93591e-05	0.000435799	169	169
MANF	-0.301105	6.94881e-05	0.000436468	169	169
TNKS	-0.301096	6.95232e-05	0.000436547	169	169
SPDYE8P	-0.300933	7.01884e-05	0.000440439	169	169
CASC5	-0.30085	7.05263e-05	0.000442417	169	169
DNAJB7	-0.300739	7.09847e-05	0.000445005	169	169
FAM190B	-0.300697	7.11569e-05	0.000445941	169	169
ZNF16	-0.300648	7.13607e-05	0.000446786	169	169
SIM1	-0.3006	7.15609e-05	0.000447895	169	25
TNPO3	-0.300537	7.18222e-05	0.000449386	169	169
UXS1	-0.300478	7.20691e-05	0.000450496	169	169
SUMO2	-0.300465	7.21245e-05	0.000450573	169	169
TTC30B	-0.300464	7.21306e-05	0.000450573	169	169
ZNF770	-0.300414	7.23374e-05	0.000451591	169	169
BCL6B	-0.300282	7.28953e-05	0.000454623	169	152
BTF3	-0.300277	7.29194e-05	0.000454623	169	169
LHFP	-0.300189	7.32928e-05	0.00045653	169	168
C1orf212	0.300135	7.35229e-05	0.000457816	169	169
PATL1	0.300193	7.32725e-05	0.00045653	169	169
PTPRC	0.300272	7.29398e-05	0.000454623	169	169
RAB11B	0.300324	7.27189e-05	0.000453682	169	169
MYBPH	0.300374	7.25077e-05	0.000452509	169	106
PRDX5	0.300459	7.2151e-05	0.000450573	169	169
TNFRSF11A	0.300499	7.19837e-05	0.000450107	169	159
ZRSR2	0.300515	7.19154e-05	0.000449824	169	169
SYTL3	0.300674	7.12518e-05	0.000446248	169	169
F8A1	0.300686	7.12053e-05	0.000446101	169	169
AP3D1	0.300748	7.0949e-05	0.000444925	169	169
LPPR2	0.301033	6.9778e-05	0.000438006	169	169
SLC4A2	0.301179	6.91882e-05	0.000435147	169	169
ENGASE	0.301187	6.91563e-05	0.000435087	169	169
ELMOD3	0.3012	6.91041e-05	0.000434899	169	169
CXCR2	0.301219	6.90279e-05	0.00043456	169	167
DAPK3	0.301262	6.88529e-05	0.000433599	169	169
C19orf20	0.301413	6.82523e-05	0.000430375	169	169
MARCO	0.301434	6.81655e-05	0.000429967	169	135
TACC3	0.301477	6.79981e-05	0.00042905	169	169
SDHA	0.301479	6.79891e-05	0.00042905	169	169
PRLR	0.301629	6.7397e-05	0.000425672	169	145
DAXX	0.301751	6.69171e-05	0.000423191	169	169
TSPAN14	0.301785	6.67832e-05	0.000422482	169	169
C19orf24	0.301947	6.61542e-05	0.000419048	169	169
HIST1H4J	0.302073	6.56704e-05	0.000416391	169	163
VPS16	0.302198	6.51928e-05	0.000413633	169	169
FOLR2	0.302246	6.50084e-05	0.000412732	169	160
AK1	0.302253	6.49805e-05	0.00041269	169	169
FAM160A2	0.302308	6.47744e-05	0.00041165	169	169
RASA4P	0.302342	6.46438e-05	0.000410954	169	169
ODF3B	0.302497	6.40593e-05	0.000407638	169	166
LPAL2	0.302674	6.33979e-05	0.000403959	169	161
CMTM4	0.30274	6.31556e-05	0.000402547	169	169
GLI4	0.302806	6.29117e-05	0.000401255	169	169
SOLH	0.302942	6.24102e-05	0.000398449	169	169
RAD9B	0.302991	6.22298e-05	0.000397428	169	169
KIAA0415	0.303064	6.19637e-05	0.000396147	169	169
UNKL	0.303216	6.14162e-05	0.000393007	169	169
GPR133	0.303302	6.11064e-05	0.000391282	169	155
TAGLN2	0.30336	6.08967e-05	0.000390325	169	169
LRDD	0.303438	6.06176e-05	0.00038905	169	169
CD22	0.303479	6.04745e-05	0.000388259	169	169
AXIN1	0.303504	6.03828e-05	0.000387812	169	169
HOXA3	0.304167	5.80742e-05	0.000375204	169	161
LY86	0.304172	5.80552e-05	0.000375204	169	169
C15orf62	0.304196	5.79759e-05	0.000374818	169	169
HLA-DOA	0.304329	5.75229e-05	0.000372509	169	169
RAB1B	0.304364	5.74038e-05	0.000371862	169	169
AUP1	0.304374	5.73688e-05	0.000371759	169	169
MPG	0.304425	5.71974e-05	0.000370895	169	169
ATXN7L3	0.304464	5.70641e-05	0.000370155	169	169
FLCN	0.304485	5.69959e-05	0.000369836	169	169
GGTLC2	0.30456	5.6744e-05	0.000368571	169	162
MED16	0.304626	5.65234e-05	0.000367383	169	169
P2RX4	0.304746	5.61238e-05	0.000364974	169	169
C15orf17	0.304874	5.57009e-05	0.000362644	169	169
ARFGAP2	0.304903	5.56048e-05	0.000362139	169	169
ATF6B	0.304977	5.53612e-05	0.000360916	169	169
TNFRSF1A	0.305008	5.52618e-05	0.000360389	169	169
SIRPA	0.305216	5.45872e-05	0.000356348	169	169
KIAA2013	0.305222	5.45667e-05	0.000356334	169	169
FAM109A	0.305417	5.39405e-05	0.000353075	169	169
ALKBH6	0.305437	5.38771e-05	0.000352997	169	169
CD4	0.305452	5.38284e-05	0.000352816	169	169
CSF1R	0.305488	5.37149e-05	0.00035231	169	169
GBA	0.305541	5.35462e-05	0.000351322	169	169
LILRB5	0.30562	5.32968e-05	0.000349804	169	163
FAM82A1	0.305696	5.30554e-05	0.000348573	169	165
SMAD3	0.305772	5.28169e-05	0.00034724	169	169
MEGF9	0.305803	5.27208e-05	0.000346726	169	169
SEPT1	0.305858	5.25498e-05	0.000345718	169	169
GAS7	0.306	5.21075e-05	0.000343273	169	169
IL1RN	0.306101	5.17984e-05	0.000341701	169	168
CEACAM4	0.306103	5.17927e-05	0.000341701	169	169
GPR137	0.306271	5.12772e-05	0.000338492	169	169
NPFF	0.306275	5.12653e-05	0.000338492	169	169
WASH7P	0.306415	5.08416e-05	0.000335845	169	169
KIAA0892	0.306449	5.07384e-05	0.000335277	169	169
SLC37A1	0.306739	4.98704e-05	0.000329878	169	169
RABAC1	0.306804	4.9677e-05	0.00032871	169	169
FKBP8	0.306858	4.95196e-05	0.000327781	169	169
TOM1	0.306887	4.94325e-05	0.000327316	169	169
CDK10	0.306935	4.92921e-05	0.000326497	169	169
CRTAM	0.306955	4.92353e-05	0.000326232	169	168
PI4KA	0.30698	4.91613e-05	0.000325853	169	169
AAMP	0.307094	4.88286e-05	0.000324201	169	169
UBE2R2	0.307194	4.85395e-05	0.000322502	169	169
MN1	0.307363	4.80519e-05	0.000319699	169	169
TRAF1	0.307369	4.80333e-05	0.000319684	169	169
SAMHD1	0.307603	4.73703e-05	0.000316246	169	169
B3GAT3	0.308018	4.62109e-05	0.000309464	169	169
LIMK2	0.30803	4.61773e-05	0.000309345	169	169
IL16	0.308212	4.5676e-05	0.000306198	169	169
RPUSD1	0.308343	4.53211e-05	0.000304029	169	169
MEF2C	0.308407	4.51459e-05	0.000303272	169	169
PLEKHA2	0.308418	4.51183e-05	0.000303191	169	169
KCNE1	0.308443	4.50511e-05	0.000302949	169	167
IFI6	0.308596	4.46389e-05	0.000300489	169	169
C2orf62	0.308827	4.40253e-05	0.000296873	169	122
HCP5	0.308928	4.37594e-05	0.000295285	169	169
TKT	0.30912	4.32583e-05	0.000292207	169	169
TRIM26	0.309144	4.31981e-05	0.000291903	169	169
MED11	0.309356	4.26495e-05	0.000288496	169	169
TMBIM1	0.309379	4.2591e-05	0.000288302	169	169
CCM2	0.309391	4.25622e-05	0.000288207	169	169
INHBA	0.309476	4.23453e-05	0.000286938	169	149
PSME1	0.309587	4.20631e-05	0.000285225	169	169
RNF145	0.309775	4.15907e-05	0.000282317	169	169
ADD1	0.309806	4.1514e-05	0.000281895	169	169
TMEM109	0.309961	4.11279e-05	0.000279371	169	169
RNF144B	0.310174	4.0604e-05	0.000276005	169	169
TAOK2	0.310198	4.05447e-05	0.000275832	169	169
PTPN18	0.310378	4.01083e-05	0.000273017	169	169
SULF2	0.310536	3.97281e-05	0.000270586	169	169
FCGR1B	0.310569	3.96489e-05	0.000270264	169	169
LSM4	0.310818	3.90572e-05	0.000266516	169	169
LOC389634	0.310842	3.90017e-05	0.00026623	169	163
TNFAIP8L2	0.310981	3.86736e-05	0.000264084	169	169
TLE3	0.311033	3.85535e-05	0.000263356	169	169
OASL	0.311112	3.83702e-05	0.000262415	169	168
NAGPA	0.311275	3.79936e-05	0.00026008	169	169
FLT3LG	0.311442	3.76131e-05	0.000257867	169	169
C17orf55	0.311621	3.72065e-05	0.000255501	169	150
SFI1	0.311631	3.7185e-05	0.000255445	169	169
ATP13A1	0.311722	3.698e-05	0.000254126	169	169
SSNA1	0.311834	3.67298e-05	0.000252675	169	169
PLB1	0.311839	3.67187e-05	0.000252675	169	169
CCDC124	0.311877	3.66348e-05	0.000252558	169	169
H2AFY2	0.311942	3.64913e-05	0.000251658	169	155
PPP2R5B	0.312075	3.61975e-05	0.000249809	169	169
GLT1D1	0.312275	3.57611e-05	0.000247276	169	158
MAS1	0.312304	3.56982e-05	0.000247038	169	96
TTC22	0.312443	3.53983e-05	0.000245164	169	162
SLC12A7	0.312481	3.53163e-05	0.000244915	169	169
PAOX	0.312627	3.50048e-05	0.000243045	169	169
FCGR1C	0.312651	3.49539e-05	0.000242949	169	168
GPR108	0.312756	3.47314e-05	0.000241752	169	169
USP3	0.312794	3.46521e-05	0.000241286	169	169
TPD52L2	0.312823	3.45897e-05	0.000241024	169	169
XPO6	0.312933	3.43588e-05	0.000239587	169	169
PSMF1	0.312973	3.42771e-05	0.000239103	169	169
DDTL	0.312997	3.42268e-05	0.000238838	169	169
AGER	0.313037	3.41421e-05	0.000238418	169	169
FCGR2C	0.313471	3.32531e-05	0.000232544	169	168
ZDHHC12	0.313597	3.29982e-05	0.000230928	169	169
DCAF15	0.313604	3.29839e-05	0.000230925	169	169
CSF2RB	0.313619	3.29536e-05	0.000230865	169	169
PRR13	0.313624	3.2943e-05	0.000230865	169	169
TRIM34	0.313714	3.27639e-05	0.000229868	169	169
THOC6	0.313768	3.26564e-05	0.000229445	169	169
PRSS53	0.313775	3.26426e-05	0.000229431	169	169
FAM173A	0.313813	3.25656e-05	0.000228973	169	169
ZNF787	0.313814	3.2564e-05	0.000228973	169	169
GRPR	0.313852	3.24897e-05	0.000228604	169	157
CDC42EP1	0.313959	3.22774e-05	0.000227275	169	168
PARP9	0.313969	3.22569e-05	0.000227226	169	169
LILRA3	0.314082	3.20364e-05	0.000226151	169	153
GUK1	0.314082	3.20363e-05	0.000226151	169	169
REM2	0.314106	3.19889e-05	0.000225981	169	169
SLC2A5	0.314175	3.18552e-05	0.000225281	169	169
HCG26	0.314342	3.15302e-05	0.000223553	169	168
EZH1	0.314348	3.15202e-05	0.000223553	169	169
RNF112	0.314364	3.14886e-05	0.000223421	169	132
C1orf86	0.314378	3.14618e-05	0.000223312	169	169
CLTB	0.314413	3.13938e-05	0.000222911	169	169
SIN3B	0.314417	3.13866e-05	0.000222911	169	169
SDR39U1	0.314422	3.13772e-05	0.000222911	169	169
FGL2	0.314488	3.12512e-05	0.000222276	169	169
TBC1D1	0.314635	3.09721e-05	0.000220723	169	169
TIFAB	0.314675	3.08954e-05	0.000220257	169	152
MEI1	0.314723	3.08055e-05	0.000219778	169	169
GLIPR2	0.314825	3.06127e-05	0.000218562	169	169
MEFV	0.314843	3.05788e-05	0.000218401	169	166
FLAD1	0.314847	3.05719e-05	0.000218401	169	169
TLR5	0.314896	3.04806e-05	0.000217859	169	168
IMPDH1	0.315021	3.02485e-05	0.00021636	169	169
ABCC10	0.315146	3.00178e-05	0.000214867	169	169
RERE	0.315188	2.99402e-05	0.000214391	169	169
INPP5D	0.315312	2.97135e-05	0.000213004	169	169
LIPN	0.31543	2.9498e-05	0.000211699	169	139
IFITM2	0.31549	2.93898e-05	0.000211072	169	169
TMEM88	0.315656	2.90918e-05	0.000209241	169	169
ASCC2	0.315686	2.90379e-05	0.000209163	169	169
PTTG2	0.315733	2.89544e-05	0.000208639	169	163
FTL	0.315837	2.87705e-05	0.000207391	169	169
PPFIBP2	0.315974	2.85286e-05	0.0002058	169	169
TRMT2A	0.315987	2.85064e-05	0.000205716	169	169
TMEM55B	0.315995	2.84915e-05	0.000205685	169	169
ZNF384	0.316204	2.81285e-05	0.000203518	169	169
BMF	0.316303	2.79582e-05	0.000202437	169	169
GPR65	0.31635	2.78772e-05	0.000201925	169	169
LOC115110	0.316435	2.77305e-05	0.000200937	169	169
IQSEC1	0.316462	2.76859e-05	0.000200689	169	169
CBLN3	0.316468	2.76758e-05	0.000200689	169	169
SMCR8	0.316571	2.74997e-05	0.000199563	169	169
BAT5	0.316593	2.74621e-05	0.000199365	169	169
PTP4A3	0.316775	2.71569e-05	0.00019737	169	169
SMAP2	0.316785	2.71398e-05	0.000197319	169	169
GNB2	0.316808	2.7101e-05	0.000197205	169	169
KCTD5	0.316839	2.70489e-05	0.000196954	169	169
SAT1	0.316887	2.69698e-05	0.000196451	169	169
NCKAP1L	0.316903	2.69427e-05	0.000196327	169	169
UCK1	0.316973	2.68266e-05	0.000195628	169	169
ACOX2	0.317199	2.64553e-05	0.000193283	169	132
PLCG2	0.317332	2.62387e-05	0.000191772	169	169
FUT7	0.317509	2.59525e-05	0.000189895	169	169
ZMAT5	0.317587	2.58286e-05	0.00018906	169	169
CARKD	0.317754	2.55634e-05	0.00018726	169	169
PPIL2	0.317794	2.54992e-05	0.000187071	169	169
C6orf47	0.317831	2.54408e-05	0.000186784	169	169
FAM50A	0.317847	2.54158e-05	0.00018667	169	169
CTDSP2	0.317982	2.52049e-05	0.000185262	169	169
SH3BP5L	0.318241	2.48028e-05	0.000182513	169	169
UQCR11	0.318349	2.46377e-05	0.000181367	169	169
GGT1	0.318388	2.4578e-05	0.000181065	169	169
TMEM173	0.318469	2.44545e-05	0.000180223	169	169
OSGIN1	0.318528	2.43651e-05	0.000179701	169	165
GSN	0.318567	2.43069e-05	0.000179408	169	169
ACAP3	0.318631	2.42105e-05	0.000178764	169	169
TMEM132A	0.318708	2.40957e-05	0.000177984	169	164
PTGER4	0.318753	2.40276e-05	0.000177683	169	169
MS4A4A	0.319052	2.35856e-05	0.000174947	169	167
TLR1	0.319117	2.349e-05	0.000174438	169	169
D2HGDH	0.319148	2.34459e-05	0.000174177	169	169
PILRA	0.319193	2.33797e-05	0.000173752	169	169
RARA	0.319229	2.33275e-05	0.000173497	169	169
VAC14	0.319303	2.32202e-05	0.000172831	169	169
NMRAL1	0.319693	2.26629e-05	0.000169136	169	169
WDR45	0.319719	2.26273e-05	0.000168935	169	169
FRS3	0.320071	2.21357e-05	0.000165967	169	169
TK2	0.320196	2.19631e-05	0.000164863	169	169
PITPNC1	0.320421	2.16574e-05	0.000162631	169	169
UBL7	0.320668	2.13256e-05	0.000160512	169	169
NUBP1	0.3207	2.12828e-05	0.000160252	169	169
EME2	0.320791	2.11622e-05	0.000159406	169	169
ASGR2	0.320848	2.10867e-05	0.000158899	169	156
KYNU	0.320895	2.10247e-05	0.000158492	169	168
NKG7	0.320928	2.09816e-05	0.000158352	169	169
CBX7	0.321111	2.0743e-05	0.000156856	169	169
INPP1	0.321171	2.06643e-05	0.000156321	169	169
SLC4A8	0.321257	2.05533e-05	0.000155543	169	169
RGS2	0.321442	2.03169e-05	0.000153993	169	169
MAP1S	0.321514	2.02248e-05	0.000153415	169	169
ZNF688	0.321583	2.01375e-05	0.000152812	169	169
LGALS1	0.32175	1.9928e-05	0.0001514	169	169
PLEKHN1	0.321851	1.98028e-05	0.000150625	169	151
PTPN7	0.321903	1.97377e-05	0.000150295	169	169
CDC37	0.32203	1.95803e-05	0.000149225	169	169
STUB1	0.322267	1.92915e-05	0.000147255	169	169
HLA-H	0.323055	1.83574e-05	0.000141011	169	169
FKBP15	0.323137	1.82625e-05	0.000140393	169	169
NRN1L	0.32338	1.79849e-05	0.000138423	169	150
PRELID1	0.323415	1.79456e-05	0.000138231	169	169
CDCP1	0.32352	1.78266e-05	0.000137477	169	169
ZBP1	0.323539	1.78057e-05	0.000137371	169	169
PIK3IP1	0.323579	1.77609e-05	0.000137134	169	169
IL27	0.32368	1.76476e-05	0.000136367	169	140
ULK3	0.323746	1.75741e-05	0.000135853	169	169
TRAPPC5	0.32375	1.75694e-05	0.000135853	169	169
RCN3	0.323759	1.75596e-05	0.000135849	169	167
IRF8	0.32379	1.75248e-05	0.000135634	169	169
C6orf129	0.323944	1.73549e-05	0.00013448	169	169
DKFZP686I15217	0.324101	1.71841e-05	0.000133263	169	169
CLCN6	0.324112	1.71724e-05	0.000133225	169	169
LTBR	0.324313	1.69547e-05	0.000131693	169	169
MUS81	0.324352	1.69128e-05	0.000131421	169	169
RBM47	0.32437	1.68943e-05	0.00013133	169	169
ADD3	0.324379	1.68846e-05	0.000131307	169	169
CSAD	0.324475	1.67823e-05	0.00013072	169	169
CCDC157	0.324539	1.67138e-05	0.000130292	169	169
EHD1	0.324557	1.6695e-05	0.000130249	169	169
ADCK4	0.324686	1.65587e-05	0.000129393	169	169
ALDH3B2	0.324691	1.65536e-05	0.000129393	169	154
RGS10	0.324794	1.6446e-05	0.00012872	169	169
ACY3	0.324839	1.63991e-05	0.00012856	169	165
LOC100133161	0.324931	1.63035e-05	0.000128098	169	169
TBC1D10A	0.325088	1.61421e-05	0.000126904	169	169
CD7	0.325178	1.60502e-05	0.000126232	169	169
TTLL3	0.325196	1.60314e-05	0.000126135	169	169
C16orf79	0.325272	1.59543e-05	0.000125631	169	169
YIPF3	0.3255	1.57247e-05	0.000124124	169	169
F5	0.325622	1.56035e-05	0.000123268	169	168
BTN2A2	0.325769	1.54575e-05	0.000122363	169	169
DNMBP	0.325881	1.53482e-05	0.000121696	169	169
CD79B	0.325961	1.52699e-05	0.000121223	169	169
TRPS1	0.326027	1.52055e-05	0.000120811	169	169
KLF13	0.326049	1.51845e-05	0.000120693	169	169
PCSK5	0.326434	1.48164e-05	0.000118154	169	163
IL15RA	0.326445	1.48058e-05	0.000118119	169	169
S100A6	0.326486	1.47671e-05	0.000117858	169	169
CACNB1	0.32651	1.47449e-05	0.000117757	169	169
CFP	0.326545	1.47115e-05	0.000117569	169	169
PRKACA	0.326546	1.47111e-05	0.000117569	169	169
PPCDC	0.32677	1.45016e-05	0.000116264	169	169
GTF3C5	0.326896	1.4386e-05	0.000115433	169	169
FAM49A	0.326919	1.43645e-05	0.000115308	169	169
OR52K2	0.326956	1.43304e-05	0.000115081	169	152
C19orf71	0.327078	1.42192e-05	0.000114378	169	169
OLR1	0.327095	1.42037e-05	0.0001143	169	162
ARSA	0.32716	1.41446e-05	0.000113871	169	169
PLCL2	0.327247	1.40669e-05	0.000113434	169	169
SLC16A13	0.327251	1.40632e-05	0.000113434	169	169
TRAFD1	0.327308	1.40113e-05	0.00011308	169	169
GUCY2C	0.327478	1.38599e-05	0.000111997	169	102
DNAJB12	0.327583	1.37667e-05	0.00011129	169	169
CCL5	0.327632	1.37237e-05	0.000111035	169	169
C7orf50	0.327671	1.36901e-05	0.000110855	169	169
RTN2	0.327831	1.35499e-05	0.000109858	169	169
[truncated: 1,123 more rows]

## Sheet: Table S5
Additional file 1: Table S5. The overlapping genes between significantly correlated genes and significantly different genes
AATK
ABCA7
ABCB10
ABCD1
ABHD8
ABI3
ABTB1
ACAP1
ACAP3
ACBD4
ACOT9
ACSM1
ACSM3
ACY3
ADAM15
ADAM28
ADAM8
ADCY1
ADCY7
AFF2
AGER
AGRN
AIG1
AK1
AKNA
ALDH7A1
ALG5
ANKMY1
ANKRD26
ANO9
ANP32E
ANXA8
AP1G2
AP3S1
APBA3
APOBEC3D
APOBEC3G
APOL2
APOL3
AQP4
ARAP1
ARF4
ARFGEF1
ARHGAP11A
ARHGAP27
ARHGAP30
ARHGAP4
ARHGAP9
ARHGEF1
ARL13B
ARL6IP1
ARRB1
ARRB2
ARRDC1
ARRDC2
ASS1
ASTN1
ATAD2
ATG16L2
ATG2A
ATP12A
ATP13A2
ATP6V1C2
AUTS2
AVEN
AXIN1
AZI2
B3GNT8
B4GALT2
BANP
BCAS2
BCKDK
BCL2A1
BCL3
BCL6
BEND6
BIN2
BLID
BLM
BRCA1
BRF1
BRIX1
BUB1
BZW1
C10orf105
C11orf21
C12orf29
C15orf62
C17orf58
C19orf66
C19orf71
C2CD2L
C3orf33
C4orf46
C6orf203
C9orf139
CALHM2
CALR
CALU
CAMTA2
CANX
CAPN10
CAPS
CARD14
CASKIN1
CATSPER2P1
CBLN3
CBX3
CBX7
CCDC130
CCDC159
CCDC25
CCDC34
CCDC59
CCDC88B
CCDC88C
CCM2
CCNB1
CCT2
CD300A
CD300LF
CD37
CD7
CD74
CD79B
CD84
CDC42SE1
CDC7
CDH24
CDON
CEACAM21
CENPE
CENPF
CENPH
CENPI
CENPK
CENPL
CENPQ
CEP76
CEP78
CERCAM
CETN2
CETN3
CHAC2
CHAT
CHD3
CHD7
CHKB
CHRM5
CHRNA6
CHRNB1
CHST7
CIC
CIITA
CIRBP
CKAP2
CKLF
CLCN6
CLCN7
CLDN12
CLDND2
CLK2
CLN3
CMTM2
CMTM4
COCH
COL27A1
COPS2
CORO1A
CORO7
COX7A2L
CPA3
CRLS1
CRTC2
CSAD
CSF2RB
CSK
CSNK1G2
CSPP1
CTDSP2
CTH
CTSD
CYB561
CYB5R3
CYBA
CYCS
CYTH1
CYTH4
CYTIP
D2HGDH
DARS
DBF4
DCBLD2
DCLK2
DDX21
DEF6
DEF8
DENND1C
DENND2D
DENND4B
DEPDC4
DEXI
DGKA
DHFR
DHRS11
DHX34
DHX58
DIXDC1
DNAJC25
DNAL1
DNASE1L1
DOC2B
DOK3
DPEP2
DPY19L1
DSCC1
DYNC2LI1
E2F4
EBF3
ECM2
ECT2
ECT2L
EEF1E1
EFCAB10
EFHD2
EHBP1L1
EHD1
EIF2S2
EIF3A
EIF3J
EIF4E
EIF5B
ELF2
ELF4
ELK3
ELL3
ELMO3
EME2
EML3
ENG
ENGASE
ERGIC2
ERMN
ESF1
ETF1
EZH1
F12
F2
F3
FAIM
FAM104B
FAM110A
FAM133B
FAM168A
FAM198A
FAM19A5
FAM45A
FAM53B
FAM78A
FAM83G
FAM89B
FBLN1
FBXL15
FBXO5
FBXW4
FCHO1
FCN1
FERMT3
FES
FGD3
FGF13
FGR
FLCN
FLII
FLNA
FLOT1
FLYWCH1
FMNL1
FNDC3B
FRMD8
FRS3
FSD1L
FTH1
G6PD
GABRE
GALNT1
GAR1
GBA2
GBAP1
GBP3
GCHFR
GDI1
GDPD3
GEN1
GFPT1
GFRA3
GGA1
GGT6
GIMAP6
GJC1
GKAP1
GLMN
GLT8D1
GMCL1
GMIP
GOLM1
GPR132
GPR153
GPR35
GPSM3
GPT2
GPX1
GRAP
GRB10
GRINA
GRK6
GRTP1
GSDMD
GSG1
GTPBP2
GUK1
GYG2
H2AFV
HAUS1
HAUS3
HAUS6
HAVCR1
HAVCR2
HCG27
HCK
HCLS1
HCP5
HCST
HDAC10
HDAC7
HECTD3
HES3
HEXDC
HGF
HGS
HIST1H2BK
HIST3H3
HLA-DMA
HLA-DPA1
HLA-DPB1
HLA-E
HLA-F
HLX
HMGB3
HMGN5
HMMR
HNRNPA3P1
HORMAD2
HPCAL1
HPRT1
HPS1
HRASLS5
HSD17B11
HSD17B12
HSD17B6
HSP90AA1
HSP90B1
HSP90B3P
HSPA13
HSPA4L
HSPD1
HYLS1
HYOU1
ICA1L
ICAM3
IER3
IER3IP1
IFFO1
IFITM2
IFT52
IFT81
IGDCC4
IKBIP
IKBKG
IL12RB1
IL15
IL15RA
IL16
IL18BP
ILK
INO80E
INPP5K
INPPL1
INSR
IQCK
IQSEC1
IRF1
IRF3
IRF5
IRF9
IRX3
IRX5
ITGAL
ITGAX
ITGB1BP1
ITGB2
ITGB6
ITGB7
ITPKB
JUNB
KCNAB2
KCNH3
KCNJ11
KCNMB1
KCNQ1
KCTD3
KDELC2
KDELR3
KDM6B
KDSR
KIAA0040
KIAA0513
KIAA0895
KIF11
KIF14
KIF15
KIF20A
KIF21B
KIRREL3
KLF13
KRT17
LARP1B
LAT2
LCAT
LFNG
LGALS9
LGR4
LILRB2
LIMD2
LIMK1
LIMK2
LMAN1
LMF2
LMO2
LNX1
LOXL4
LPAR2
LPXN
LRCH4
LRP10
LRRC19
LRRC25
LRRC59
LRRC61
LSM5
LSP1
LST1
LTB
LTB4R
LTB4R2
LTV1
LYN
LYPLA2
LZTR1
MAD2L1
MADD
MAGOHB
MAK16
MANF
MAP1B
MAP1S
MAP2K3
MAP3K1
MAP3K11
MAP3K14
MAP3K3
MAP4K1
MAP4K2
MAP6D1
MAP7D1
MAPK3
MAPK8IP3
MARS
MAS1
MAST3
MBD6
MCOLN1
MED15
MED22
MEF2B
MEG3
MEG8
METAP2
METTL2A
MFNG
MGRN1
MICAL1
MIER1
MINK1
MKNK2
MMP2
MNAT1
MNS1
MOB2
MORF4L2
MRGPRF
MRPL1
MRPL47
MRPS35
MSL3
MT1L
MTBP
MTCH1
MTDH
MTHFD2
MTUS2
MUTYH
MVP
MXRA7
MYB
MYD88
MYL5
MYO1F
MYO1G
MYO9B
N4BP2L1
NAA10
NAA15
NACA2
NADK
NAGK
NANOS1
NBEAL2
NCAPG
NCF4
NCOR2
NCR3
NDC80
NDFIP2
NDST3
NDUFA5
NDUFB6
NDUFS4
NDUFS8
NEK6
NEK8
NFKB2
NFKBIE
NFYB
NINJ1
NIT1
NKIRAS1
NKX3-1
NLRP1
NOP58
NOTCH1
NOXA1
NPEPL1
NPM1
NPRL2
NR2E3
NUAK2
NUCB2
NUCKS1
NUDT10
NUF2
NUP210
NUP54
OAS1
OAS2
OAS3
OGDHL
OGFR
OLA1
OPRL1
OSTC
OTUD5
P4HB
PACS1
PACS2
PACSIN3
PAFAH1B2
PAK1IP1
PAOX
PAPLN
PARD6G
PARP10
PARP9
PARVB
PARVG
PBK
PCGF6
PCYOX1
PDE4DIP
PDGFA
PDIA3
PDIA4
PDIA5
PDIA6
PDLIM2
PDLIM7
PECAM1
PEX16
PFKL
PGBD5
PGS1
PHF13
PHYH
PIGK
PIGX
PIK3CB
PIK3CD
PIK3IP1
PIK3R5
PIP5K1C
PISD
PITPNM1
PKN1
PLCB2
PLEKHM2
PLEKHO1
PLK4
PLXNB2
PMP22
PNCK
PNKD
PNO1
PNPLA6
POLD4
PPCDC
PPM1F
PPM1M
PPP1R12C
PPP2R5B
PQLC1
PRAM1
PREX1
PRICKLE3
PRIM2
PRKRA
PROM1
PRPS2
PRRG1
PRRT4
PRSS12
PRSS36
PSD4
PSMA2
PSMB10
PSMB9
PSMD12
PTGER2
PTGER4
PTGES3
PTGR1
PTK2B
PTP4A3
PTPN6
PTPRC
PTPRG
PTPRVP
PTTG1IP
PURG
PVT1
PWWP2B
PXN
RAB23
RAB24
RAB37
RAB5B
RAC2
RACGAP1
RAD21
RAD51C
RALGPS2
RAPGEF1
RARG
RARRES3
RASA3
RASAL2
RASAL3
RASGRF1
RASGRP2
RASGRP4
RASL12
RASSF5
RBCK1
RBM27
RCN1
RCN2
RCSD1
RDH10
RELT
RENBP
RERE
RGL2
RGN
RGS14
RGS19
RGS2
RGS9BP
RHBDF2
RHOF
RHOG
RHOT2
RIN3
RIPK3
RMND1
RNASEH2B
RND2
RNF122
RNF126
RNF138
RNF166
RNF19B
RNF31
RNPEPL1
RPF2
RPGR
RPL7
RSL24D1
RSRC2
RTP4
SAMD11
SARNP
SASH3
SASS6
SBNO2
SCAMP2
SCYL1
SDR39U1
SEC14L1
SEC61G
SEC62
SEH1L
SELPLG
SEMA3G
SEPT1
SEPT8
SEPT9
SERBP1
SERPINB6
SERPINE1
SFI1
SGSH
SGSM3
SH2D3A
SH2D3C
SH3BGRL3
SH3BP1
SH3BP2
SH3D19
SH3GLB2
SH3TC1
SHISA5
SHKBP1
SIGIRR
SIGLEC10
SIN3B
SIPA1
SIRT1
SKA1
SKA3
SLC10A3
SLC12A4
SLC12A7
SLC16A1
SLC16A3
SLC16A5
SLC24A3
SLC25A22
SLC25A28
SLC25A45
SLC26A11
SLC26A2
SLC28A3
SLC29A4
SLC2A6
SLC30A3
SLC37A1
SLC39A11
SLC39A8
SLC3A1
SLC4A8
SLC6A16
SLC6A6
SLC9A3R1
SMARCA1
SMC2
SMC5
SMS
SMYD1
SNAPC1
SNRPD1
SNRPE
SP110
SPATA7
SPATC1
SPCS2
SPI1
SPIN4
SPRY2
SPTY2D1
SRC
SREBF1
SRP19
SRPRB
SSBP4
SSPO
SSR1
SSR3
SSTR2
SSX2IP
ST5
ST6GALNAC6
STAR
STAT2
STAT6
STIL
STK10
STK11
STK40
STMN1
STRN3
STT3A
STX10
STX16
STX3
STX4
STXBP1
SUB1
SUFU
SUMO2
SUZ12
TAF1B
TAP2
TAPBPL
TASP1
TAZ
TBC1D10A
TBC1D10C
TBCA
TBX1
TCEAL3
TCFL5
TCIRG1
TCTA
TECPR1
TEKT2
TELO2
TEP1
TFB2M
TFE3
TFEB
TFF2
TGFB1
THUMPD1
TICAM1
TIMM17A
TLE3
TLN1
TMC6
TMC8
TMED2
TMED7
TMEM126A
TMEM175
TMEM52
TMEM68
TMEM87A
TMEM8A
TMEM91
TMX4
TNFAIP2
TNFAIP8L3
TNFRSF11B
TNFRSF8
TNIP1
TNK2
TNNI2
TNNT3
TOMM40L
TOP2A
TPRKB
TRABD
TRADD
TRAF1
TRAF3IP3
TRAM1
TRIM21
TRIM36
TRIM8
TRMT2A
TSPAN32
TSPAN4
TTC22
TTC25
TTC26
TTK
TTLL3
TTYH3
TUBGCP2
TWF2
TWIST1
TXNDC9
TYK2
UAP1
UBA7
UBE2L6
UBE2Q2
UBE2V2
UBXN11
UBXN8
UCP2
UGDH
UGP2
UGT3A2
ULK2
ULK3
UNC119
UNC13D
UNKL
UPF3B
USF1
USF2
USP1
USP16
UTP18
VAV1
VBP1
VCL
VDAC3
VNN3
VRK1
WAS
WASH2P
WBP2
WDR12
WDR45
WDR91
WWC2
XPOT
YIPF5
YPEL3
ZBP1
ZBTB10
ZBTB34
ZBTB7C
ZCCHC10
ZCCHC14
ZDHHC14
ZDHHC18
ZDHHC7
ZFYVE19
ZGLP1
ZGPAT
ZMIZ1
ZNF20
ZNF213
ZNF22
ZNF385A
ZNF467
ZNF473
ZNF513
ZNF710
ZNF711
ZNF862
ZNF92
